# Supplementary material for: Examining lag effects between industrial land development and regional economic changes: The Netherlands experience
Source: PLoS One. 2017 Sep 6;12(9):e0183285. doi: 10.1371/journal.pone.0183285 (PMC5587288; doi:10.1371/journal.pone.0183285)
Supplement: S1 File — (XLS) [file pone.0183285.s001.xls]

## Sheet: Sheet1
Supporting Information S1: Panel Data for the Analysis of Netherlands
id	year	NUTS3 code	LAND	MINING	AIRPORT	RAIL	PUBLIC FACILITIES	GVA	GDP	POPULATION	EMP	PRICE	GVA/GDP	CONV_LAND	NAT_REST	ZONING	ACCESS	logLAND	logGVA	logGDP	logEMP	logPRICE	log(GVA/GDP)	logCONV_LAND	logNAT_REST	logZONING	logACCESS
1	1998	NL111	8.895	2.19	0.19	1.72	0.91	480000000	2100000000	91715	9870	1300000000	0.233301	0.256	8.711	1e-11	2947.68	0.949146	8.68305	9.31513	3.99432	9.10551	-0.632083	-1.36258	2.16459	-25.3284	7.95321
1	1999	NL111	9.23	2.29	0.2	1.67	0.84	500000000	2400000000	90629	9772	1400000000	0.213498	0.365	8.965	1e-11	2997.17	0.965202	8.70157	9.37218	3.98998	9.14489	-0.670607	-1.00786	2.19333	-25.3284	7.95999
1	2000	NL111	10.25	2.33	0.2	1.65	0.82	540000000	2500000000	90610	9777	1500000000	0.21664	0.475	9.22	1e-11	3046.66	1.01072	8.73159	9.39585	3.99021	9.18098	-0.664262	-0.74444	2.22138	-25.3284	7.96672
1	2001	NL111	10.33	2.3	0.25	1.64	0.84	530000000	2500000000	90735	10300	1900000000	0.207073	0.584	9.475	1e-11	3096.15	1.0141	8.72181	9.40569	4.01284	9.27439	-0.683877	-0.537854	2.24866	-25.3284	7.97341
1	2002	NL111	10.42	2.28	0.3	1.64	0.87	550000000	2600000000	90836	10700	1900000000	0.210366	0.694	9.729	1e-11	3145.63	1.01787	8.74194	9.41896	4.02938	9.28353	-0.677025	-0.365283	2.27511	-25.3284	7.98005
1	2003	NL111	10.5	2.26	0.35	1.63	0.9	530000000	2700000000	89724	10400	2000000000	0.197246	0.803	9.984	1e-11	3195.12	1.02119	8.72428	9.42927	4.01703	9.29402	-0.704992	-0.219401	2.30098	-25.3284	7.98664
1	2004	NL111	10.41	2.26	0.35	1.63	1.05	520000000	2700000000	89261	9800	2000000000	0.196381	0.839	9.926	1e-11	3244.61	1.01745	8.71684	9.42374	3.99123	9.30578	-0.7069	-0.175545	2.29516	-25.3284	7.9932
1	2005	NL111	10.32	2.26	0.35	1.63	1.21	550000000	2800000000	88659	10100	2400000000	0.199202	0.874	9.869	1e-11	3294.1	1.01368	8.73957	9.44028	4.00432	9.37254	-0.700707	-0.134675	2.2894	-25.3284	7.99971
1	2006	NL111	10.24	2.26	0.36	1.63	1.37	530000000	2800000000	88519	9300	2400000000	0.185316	0.91	9.811	1e-11	3343.59	1.0103	8.72016	9.45225	3.96848	9.38202	-0.732087	-0.0943106	2.2835	-25.3284	8.00618
1	2007	NL111	10.29	2.27	0.36	1.63	1.38	580000000	3000000000	88029	9000	2500000000	0.190059	0.642	9.78	1e-11	3393.07	1.01242	8.76004	9.48115	3.95424	9.39287	-0.721111	-0.443167	2.28034	-25.3284	8.01261
1	2008	NL111	10.35	2.29	0.36	1.64	1.39	550000000	3100000000	85499	8800	2600000000	0.180719	0.374	9.749	1e-11	3442.56	1.01494	8.74273	9.48572	3.94448	9.41597	-0.742996	-0.983499	2.27717	-25.3284	8.01899
2	1998	NL112	3.85	0.46	0	0.62	0.23	710000000	1400000000	73402.6	4471	600000000	0.520264	0.332	3.095	1e-11	1101.24	0.585461	8.8504	9.13418	3.65041	8.78072	-0.283776	-1.10262	1.12979	-25.3284	6.97803
2	1999	NL112	3.89	0.47	0	0.63	0.23	600000000	1300000000	71473	4491	660000000	0.452024	0.315	3.732	1e-11	1120.22	0.58995	8.78032	9.12515	3.65234	8.82202	-0.344838	-1.15518	1.31694	-25.3284	6.98413
2	2000	NL112	3.99	0.47	0	0.63	0.23	680000000	1500000000	71182	4494	720000000	0.46363	0.299	4.37	1e-11	1139.21	0.600973	8.83378	9.16761	3.65263	8.85974	-0.333828	-1.20731	1.47476	-25.3284	6.9902
2	2001	NL112	4.15	0.48	0	0.62	0.24	550000000	1400000000	71291	4600	830000000	0.407681	0.282	5.008	1e-11	1158.2	0.618048	8.74194	9.13162	3.66276	8.91803	-0.38968	-1.26585	1.61104	-25.3284	6.99623
2	2002	NL112	4.31	0.49	0	0.61	0.25	650000000	1500000000	71400	4500	890000000	0.437584	0.266	5.645	1e-11	1177.19	0.634477	8.81425	9.17319	3.65321	8.9489	-0.358939	-1.32426	1.73077	-25.3284	7.00223
2	2003	NL112	4.46	0.5	0	0.61	0.26	690000000	1600000000	71436	4200	900000000	0.435028	0.249	6.283	1e-11	1196.18	0.649335	8.84073	9.20222	3.62325	8.95472	-0.361482	-1.3903	1.83785	-25.3284	7.00819
2	2004	NL112	4.78	0.5	0	0.6	0.26	640000000	1500000000	70963	4200	910000000	0.41629	0.197	6.091	1e-11	1215.17	0.679428	8.80889	9.18949	3.62325	8.95952	-0.380604	-1.62455	1.80681	-25.3284	7.01411
2	2005	NL112	5.09	0.5	0	0.59	0.26	680000000	1600000000	70288	5100	1100000000	0.421282	0.145	5.899	1e-11	1234.16	0.706718	8.83059	9.20602	3.70757	9.02898	-0.375427	-1.93102	1.77478	-25.3284	7.02
2	2006	NL112	5.4	0.5	0	0.59	0.25	840000000	1700000000	69361	4500	1100000000	0.484656	0.093	5.707	1e-11	1253.15	0.732394	8.92273	9.23729	3.65321	9.04415	-0.314567	-2.37516	1.74169	-25.3284	7.02585
2	2007	NL112	5.29	0.5	0	0.6	0.25	800000000	1800000000	68487	4400	1300000000	0.450702	0.36	6.065	1e-11	1272.14	0.723456	8.90455	9.25066	3.64345	9.1014	-0.346111	-1.02165	1.80253	-25.3284	7.03167
2	2008	NL112	5.19	0.51	0	0.6	0.25	830000000	1800000000	67650	4700	1300000000	0.472665	0.628	6.424	1e-11	1291.13	0.715167	8.91908	9.24452	3.6721	9.10243	-0.325446	-0.465215	1.86004	-25.3284	7.03746
3	1998	NL113	13.2481	1.86	0	2.92	3	5100000000	12000000000	409204	19797	5100000000	0.439693	0.068	45.775	1e-11	5388.55	1.12215	9.71011	10.067	4.2966	9.70739	-0.35685	-2.68825	3.82374	-25.3284	8.55664
3	1999	NL113	13.67	2.28	0	2.86	2.95	3400000000	11000000000	413834	19643	5500000000	0.310968	0.434	46.761	1e-11	5468.95	1.13577	9.52994	10.0372	4.29321	9.73984	-0.507284	-0.834711	3.84505	-25.3284	8.56296
3	2000	NL113	14.95	2.42	0	2.84	2.94	4400000000	13000000000	416520	19653	5900000000	0.348977	0.8	47.748	1e-11	5549.35	1.17464	9.63998	10.0972	4.29343	9.77004	-0.457204	-0.223143	3.86594	-25.3284	8.56924
3	2001	NL113	15.35	2.44	0	2.8	3.21	5400000000	15000000000	420069	22300	7000000000	0.373466	1.166	48.734	0.000651	5629.75	1.18611	9.73368	10.1614	4.3483	9.84683	-0.427749	0.153579	3.88638	-7.337	8.57548
3	2002	NL113	15.75	2.46	0	2.75	3.49	5300000000	15000000000	423799	21600	7300000000	0.356108	1.532	49.72	0.001302	5710.14	1.19728	9.7209	10.1693	4.33445	9.86534	-0.448418	0.426574	3.90641	-6.64385	8.58168
3	2003	NL113	16.15	2.48	0	2.71	3.76	5900000000	16000000000	425365	21400	7600000000	0.377668	1.898	50.706	0.001953	5790.54	1.20817	9.76901	10.1919	4.33041	9.87806	-0.42289	0.640801	3.92604	-6.23839	8.58784
3	2004	NL113	16.58	2.49	0	2.71	3.71	6300000000	16000000000	427640	20900	7200000000	0.388627	1.526	50.405	0.001953	5870.94	1.21958	9.79658	10.207	4.32015	9.85938	-0.410467	0.42265	3.92009	-6.23839	8.59396
3	2005	NL113	17	2.49	0	2.71	3.66	7400000000	18000000000	427979	18700	8000000000	0.41965	1.154	50.103	0.001953	5951.33	1.23045	9.86911	10.2462	4.27184	9.90146	-0.377113	0.143234	3.91408	-6.23839	8.60005
3	2006	NL113	17.43	2.49	0	2.71	3.61	9400000000	20000000000	425826	18200	8200000000	0.465653	0.782	49.802	0.001953	6031.73	1.2413	9.97447	10.3064	4.26007	9.91434	-0.331938	-0.2459	3.90806	-6.23839	8.6061
3	2007	NL113	17.55	2.48	0	2.69	3.44	8700000000	20000000000	427906	18000	8900000000	0.438345	1.175	49.824	0.003729	6112.13	1.24428	9.93875	10.2969	4.25527	9.94954	-0.358183	0.161268	3.9085	-5.59162	8.61212
3	2008	NL113	17.68	2.46	0	2.68	3.27	13000000000	25000000000	428648	18100	9400000000	0.529353	1.568	49.846	0.005505	6192.53	1.24748	10.1218	10.398	4.25768	9.97539	-0.276255	0.449801	3.90894	-5.2021	8.6181
4	1998	NL121	11.2013	1.22	1.44	2.56	2.52	1300000000	6100000000	600077	16285	3000000000	0.207323	0.929	203.813	1e-11	5692.07	1.04927	9.10517	9.78852	4.21179	9.47778	-0.683353	-0.0736465	5.3172	-25.3284	8.60347
4	1999	NL121	11.71	1.15	1.46	2.55	2.59	1200000000	6800000000	601280	16132	3400000000	0.181712	0.831	204.164	1e-11	5771.58	1.06856	9.09342	9.83404	4.20769	9.52825	-0.740617	-0.185125	5.31892	-25.3284	8.61022
4	2000	NL121	13.25	1.12	1.46	2.54	2.61	1500000000	7500000000	604035	16140	3700000000	0.204051	0.733	204.514	1e-11	5851.09	1.12222	9.18213	9.87239	4.2079	9.57345	-0.69026	-0.31061	5.32064	-25.3284	8.61693
4	2001	NL121	14.23	1.08	1.31	2.48	2.64	1700000000	8100000000	608829	17800	4600000000	0.214242	0.635	204.864	1e-11	5930.59	1.15321	9.2418	9.91089	4.25042	9.65992	-0.669096	-0.45413	5.32235	-25.3284	8.62359
4	2002	NL121	15.21	1.04	1.16	2.42	2.68	1600000000	8300000000	613459	17700	4600000000	0.192893	0.537	205.214	1e-11	6010.1	1.18213	9.20303	9.91771	4.24797	9.66539	-0.714683	-0.621757	5.32405	-25.3284	8.63021
4	2003	NL121	16.2	1	1.02	2.35	2.71	1600000000	8600000000	615916	17300	4800000000	0.182982	0.439	205.564	1e-11	6089.61	1.20951	9.19645	9.93404	4.23805	9.68269	-0.737591	-0.823256	5.32576	-25.3284	8.63679
4	2004	NL121	16.57	1.05	1.02	2.29	2.73	1500000000	8600000000	617188	16500	5000000000	0.17693	0.545	205.36	1e-11	6169.12	1.21932	9.18098	9.93318	4.21748	9.69478	-0.752198	-0.60697	5.32477	-25.3284	8.64332
4	2005	NL121	16.94	1.1	1.03	2.23	2.74	1600000000	9000000000	616789	16100	6000000000	0.177317	0.65	205.155	1e-11	6248.62	1.22891	9.20439	9.95564	4.20683	9.77488	-0.751248	-0.430783	5.32377	-25.3284	8.64981
4	2006	NL121	17.31	1.14	1.03	2.16	2.76	1700000000	9300000000	617270	15400	6100000000	0.185447	0.756	204.95	1e-11	6328.13	1.2383	9.2388	9.97058	4.18752	9.78176	-0.731781	-0.279714	5.32277	-25.3284	8.65625
4	2007	NL121	17.7	1.13	1.04	2.17	2.77	1900000000	9900000000	619730	15600	6700000000	0.195729	0.735	205.863	0.005737	6407.64	1.24797	9.2854	9.99375	4.19313	9.82354	-0.708345	-0.307885	5.32721	-5.16082	8.66266
4	2008	NL121	18.1	1.11	1.05	2.18	2.77	2000000000	10000000000	618795	14600	7100000000	0.198676	0.713	206.776	0.011474	6487.14	1.25768	9.30984	10.0117	4.16435	9.84985	-0.701854	-0.338274	5.33164	-4.46767	8.66902
5	1998	NL122	4.12563	0.02	0	0.93	0.41	260000000	1500000000	112540	6559	780000000	0.175997	0.176	14.018	1e-11	1353.45	0.61549	8.42275	9.17725	3.81684	8.89296	-0.754494	-1.73727	2.64034	-25.3284	7.12814
5	1999	NL122	4.38	0.02	0	0.91	0.4	280000000	1700000000	117173	6544	920000000	0.160275	0.205	14.174	1e-11	1370.13	0.641474	8.44716	9.24229	3.81584	8.96463	-0.795135	-1.58475	2.65141	-25.3284	7.13777
5	2000	NL122	5.13	0.02	0	0.91	0.4	300000000	1900000000	118450	6548	1100000000	0.156333	0.235	14.329	1e-11	1386.8	0.710117	8.46982	9.27577	3.81611	9.02613	-0.80595	-1.44817	2.66229	-25.3284	7.14732
5	2001	NL122	5.27	0.02	0	0.85	0.39	320000000	2000000000	119707	6700	1600000000	0.158181	0.264	14.485	1e-11	1403.48	0.721811	8.50515	9.306	3.82607	9.19562	-0.800846	-1.33181	2.67311	-25.3284	7.15677
5	2002	NL122	5.41	0.02	0	0.79	0.38	310000000	2100000000	121141	6600	1600000000	0.149952	0.293	14.641	1e-11	1420.15	0.733197	8.49276	9.31681	3.81954	9.20439	-0.824048	-1.22758	2.68383	-25.3284	7.16614
5	2003	NL122	5.55	0.02	0	0.72	0.36	360000000	2200000000	120631	7000	1600000000	0.16553	0.323	14.797	1e-11	1436.83	0.744293	8.5611	9.34222	3.8451	9.21192	-0.781124	-1.1301	2.69442	-25.3284	7.17542
5	2004	NL122	5.84	0.02	0	0.74	0.37	370000000	2200000000	120761	7000	1700000000	0.1654	0.258	15	1e-11	1453.5	0.766413	8.5682	9.34967	3.8451	9.22272	-0.781464	-1.3548	2.70805	-25.3284	7.18461
5	2005	NL122	6.14	0.02	0	0.76	0.37	370000000	2300000000	120738	6900	1900000000	0.158121	0.194	15.203	1e-11	1470.18	0.788168	8.56467	9.36567	3.83885	9.28758	-0.801009	-1.6399	2.72149	-25.3284	7.19372
5	2006	NL122	6.43	0.03	0	0.78	0.38	360000000	2400000000	120750	6300	2000000000	0.152413	0.129	15.406	1e-11	1486.85	0.808211	8.5563	9.37328	3.79934	9.29601	-0.816977	-2.04794	2.73476	-25.3284	7.20275
5	2007	NL122	6.66	0.02	0	0.77	0.36	410000000	2600000000	121262	6400	2200000000	0.157545	0.112	15.404	1e-11	1503.53	0.823474	8.61087	9.41347	3.80618	9.33405	-0.802594	-2.18926	2.73463	-25.3284	7.2117
5	2008	NL122	6.89	0.01	0	0.77	0.35	420000000	2700000000	119985	6400	2300000000	0.154851	0.095	15.403	1e-11	1520.2	0.838219	8.61805	9.42813	3.80618	9.36624	-0.810087	-2.35388	2.73456	-25.3284	7.22057
6	1998	NL123	7.44625	0.93	0.03	0.9	0.75	540000000	3100000000	129283	13594	1700000000	0.177171	0.238	38.48	1e-11	2729.82	0.871938	8.73624	9.48785	4.13335	9.21778	-0.751608	-1.43548	3.65014	-25.3284	7.86429
6	1999	NL123	8.02	0.84	0.03	0.87	0.75	670000000	3700000000	132040	13585	1900000000	0.179688	0.26	39.393	1e-11	2763.34	0.904174	8.82413	9.56961	4.13306	9.27567	-0.745482	-1.34707	3.67359	-25.3284	7.871
6	2000	NL123	9.74	0.81	0.03	0.85	0.75	770000000	4100000000	133372	13592	2100000000	0.187637	0.282	40.305	1e-11	2796.87	0.988559	8.88705	9.61374	4.13328	9.32675	-0.726682	-1.26585	3.69648	-25.3284	7.87766
6	2001	NL123	9.96	0.78	0.04	0.79	0.71	750000000	4400000000	135011	14200	2800000000	0.171167	0.304	41.218	1e-11	2830.4	0.998259	8.8739	9.64048	4.15229	9.4456	-0.76658	-1.19073	3.71888	-25.3284	7.88428
6	2002	NL123	10.18	0.75	0.04	0.73	0.67	740000000	4400000000	136471	14300	2900000000	0.168804	0.327	42.13	1e-11	2863.92	1.00775	8.86747	9.64008	4.15534	9.46509	-0.772616	-1.1178	3.74076	-25.3284	7.89086
6	2003	NL123	10.4	0.72	0.04	0.67	0.63	780000000	4500000000	136795	13800	3000000000	0.174419	0.349	43.043	1e-11	2897.45	1.01703	8.89209	9.6505	4.13988	9.47465	-0.758407	-1.05268	3.7622	-25.3284	7.89739
6	2004	NL123	10.91	0.77	0.04	0.68	0.65	800000000	4600000000	137511	14000	3100000000	0.174332	0.312	43.173	1e-11	2930.97	1.03782	8.90091	9.65954	4.14613	9.48982	-0.758623	-1.16475	3.76521	-25.3284	7.90388
6	2005	NL123	11.42	0.83	0.04	0.68	0.66	810000000	4800000000	136919	13500	3600000000	0.166426	0.275	43.304	1e-11	2964.5	1.05767	8.90634	9.68511	4.13033	9.55787	-0.778779	-1.29098	3.76824	-25.3284	7.91033
6	2006	NL123	11.93	0.88	0.04	0.69	0.68	830000000	5200000000	136925	13600	3700000000	0.159501	0.238	43.434	1e-11	2998.03	1.07664	8.9196	9.71684	4.13354	9.56797	-0.797237	-1.43548	3.77124	-25.3284	7.91674
6	2007	NL123	12.07	0.88	0.05	0.69	0.67	960000000	5600000000	137794	13900	4100000000	0.172985	0.401	43.563	1e-11	3031.55	1.08171	8.98394	9.74593	4.14302	9.60874	-0.761991	-0.913794	3.77421	-25.3284	7.9231
6	2008	NL123	12.21	0.89	0.05	0.69	0.66	890000000	5600000000	136872	13500	4200000000	0.15933	0.563	43.691	1e-11	3065.08	1.08672	8.95134	9.74904	4.13033	9.62747	-0.797703	-0.574476	3.77714	-25.3284	7.92943
7	1998	NL131	5.7975	1.66	0.45	1.16	3.55	550000000	2900000000	93144.7	7454	2000000000	0.188716	0.419	40.78	1e-11	2292.39	0.763241	8.73791	9.4621	3.87239	9.31142	-0.72419	-0.869884	3.70819	-25.3284	7.69539
7	1999	NL131	6.05	1.75	0.45	1.11	3.83	580000000	3500000000	104550	7422	2200000000	0.1684	0.393	42.114	1e-11	2319.9	0.781755	8.76567	9.53933	3.87052	9.35029	-0.773659	-0.933946	3.74038	-25.3284	7.70156
7	2000	NL131	6.8	1.78	0.45	1.09	3.92	660000000	3700000000	105231	7426	2400000000	0.177147	0.367	43.448	1e-11	2347.41	0.832509	8.82086	9.57252	3.87075	9.38596	-0.751665	-1.00239	3.77156	-25.3284	7.70768
7	2001	NL131	6.98	1.84	0.43	1.08	3.92	740000000	4100000000	106555	8100	3000000000	0.180235	0.341	44.781	1e-11	2374.92	0.843855	8.86629	9.61045	3.90849	9.471	-0.74416	-1.07587	3.80178	-25.3284	7.71377
7	2002	NL131	7.16	1.89	0.4	1.06	3.92	680000000	4200000000	108294	8100	3000000000	0.162958	0.315	46.115	1e-11	2402.43	0.854913	8.83315	9.62107	3.90849	9.47799	-0.787925	-1.15518	3.83114	-25.3284	7.71983
7	2003	NL131	7.34	1.95	0.38	1.04	3.92	730000000	4300000000	108335	8200	3100000000	0.169807	0.289	47.449	1e-11	2429.94	0.865696	8.86332	9.63337	3.91381	9.48558	-0.770045	-1.24133	3.85966	-25.3284	7.72584
7	2004	NL131	7.64	1.97	0.38	1.04	3.98	680000000	4300000000	108978	7900	3100000000	0.156185	0.29	48	1e-11	2457.46	0.883093	8.83123	9.63759	3.89763	9.49304	-0.80636	-1.23787	3.8712	-25.3284	7.73182
7	2005	NL131	7.94	1.99	0.38	1.04	4.05	770000000	4700000000	109266	7400	3500000000	0.165376	0.29	48.551	1e-11	2484.97	0.899821	8.88593	9.66745	3.86923	9.54962	-0.781527	-1.23787	3.88261	-25.3284	7.73777
7	2006	NL131	8.24	2.01	0.38	1.04	4.11	660000000	4700000000	109994	6800	3600000000	0.142093	0.291	49.103	1e-11	2512.48	0.915927	8.82217	9.6696	3.83251	9.56098	-0.847428	-1.23443	3.89392	-25.3284	7.74368
7	2007	NL131	8.48	2.04	0.38	1.06	4.1	730000000	5000000000	111216	6900	3900000000	0.14662	0.23	48.949	1e-11	2539.99	0.928396	8.86386	9.69767	3.83885	9.59395	-0.833807	-1.46968	3.89078	-25.3284	7.74956
7	2008	NL131	8.72	2.07	0.38	1.08	4.1	780000000	5100000000	110761	7100	4200000000	0.152259	0.169	48.796	1e-11	2567.5	0.940516	8.89321	9.71063	3.85126	9.61888	-0.817418	-1.77786	3.88765	-25.3284	7.7554
8	1998	NL132	7.08875	1.57	0	0.7	1.11	1100000000	2900000000	81176.3	11930	1500000000	0.3723	0.59	23.954	1e-11	1455.87	0.85057	9.02604	9.45515	4.07664	9.1884	-0.429107	-0.527633	3.17613	-25.3284	7.22191
8	1999	NL132	7.31	1.62	0	0.68	1.19	940000000	3200000000	93435	11927	1700000000	0.295793	0.527	24.354	1e-11	1475.98	0.863917	8.97081	9.49982	4.07653	9.2288	-0.529013	-0.640555	3.1927	-25.3284	7.23014
8	2000	NL132	7.96	1.64	0	0.67	1.21	1100000000	3500000000	94267	11933	1800000000	0.310504	0.465	24.753	1e-11	1496.08	0.900913	9.03302	9.54096	4.07675	9.26576	-0.507933	-0.765718	3.20895	-25.3284	7.2383
8	2001	NL132	8.42	1.51	0.03	0.66	1.18	1100000000	3800000000	95330	13300	2200000000	0.299867	0.402	25.153	1e-11	1516.19	0.925312	9.05154	9.57461	4.12385	9.3483	-0.523072	-0.911303	3.22498	-25.3284	7.2464
8	2002	NL132	8.88	1.39	0.06	0.66	1.15	1100000000	3800000000	95898	13400	2300000000	0.29109	0.34	25.552	1e-11	1536.29	0.948413	9.04688	9.58286	4.12711	9.35468	-0.535973	-1.07881	3.24072	-25.3284	7.25443
8	2003	NL132	9.34	1.27	0.09	0.65	1.12	1100000000	3800000000	95072	12500	2300000000	0.295484	0.278	25.952	1e-11	1556.4	0.970347	9.04883	9.5783	4.09691	9.36605	-0.529465	-1.28013	3.25625	-25.3284	7.2624
8	2004	NL132	9.62	1.29	0.06	0.66	1.1	1000000000	3800000000	95158	12000	2400000000	0.275779	0.255	25.851	0.000177	1576.5	0.983175	9.01494	9.57438	4.07918	9.38129	-0.559438	-1.36649	3.25235	-8.63936	7.2703
8	2005	NL132	9.9	1.32	0.03	0.66	1.07	1100000000	3900000000	94942	11000	2700000000	0.285932	0.233	25.751	0.000354	1596.61	0.995635	9.05231	9.59605	4.04139	9.43727	-0.543738	-1.45672	3.24847	-7.94621	7.27815
8	2006	NL132	10.18	1.35	0	0.66	1.05	1200000000	4200000000	94873	11800	2800000000	0.286567	0.21	25.651	0.000531	1616.71	1.00775	9.07954	9.62232	4.07188	9.4456	-0.542775	-1.56065	3.24458	-7.54075	7.28593
8	2007	NL132	10.3	1.32	0	0.67	1.04	1300000000	4600000000	95111	11500	3000000000	0.29131	0.194	25.393	0.000531	1636.82	1.01284	9.12956	9.66521	4.0607	9.47494	-0.535645	-1.6399	3.23447	-7.54075	7.29365
8	2008	NL132	10.43	1.29	0	0.67	1.03	1400000000	4700000000	93674	11900	3200000000	0.287863	0.178	25.134	0.000531	1656.92	1.01828	9.13322	9.67403	4.07555	9.50488	-0.540814	-1.72597	3.22422	-7.54075	7.30131
9	1998	NL133	5.36625	0.34	0.26	1.03	0.96	540000000	2500000000	70718.2	8703	1200000000	0.215329	0.272	31.474	1e-11	2072.19	0.729671	8.72965	9.39655	3.93967	9.07335	-0.666897	-1.30195	3.44916	-25.3284	7.5871
9	1999	NL133	5.5	0.39	0.26	0.98	0.95	470000000	2500000000	50881	8740	1300000000	0.190611	0.292	31.887	1e-11	2095.62	0.740363	8.67302	9.39287	3.94151	9.11893	-0.719852	-1.231	3.4622	-25.3284	7.5937
9	2000	NL133	5.9	0.41	0.26	0.97	0.95	480000000	2700000000	50490	8744	1400000000	0.181443	0.312	32.3	1e-11	2119.05	0.770852	8.68395	9.42521	3.94171	9.16017	-0.741261	-1.16475	3.47507	-25.3284	7.60026
9	2001	NL133	5.96	0.51	0.27	0.95	0.98	480000000	2800000000	50563	9100	1900000000	0.170373	0.332	32.713	1e-11	2142.48	0.775246	8.67669	9.44529	3.95904	9.27346	-0.768599	-1.10262	3.48777	-25.3284	7.60678
9	2002	NL133	6.02	0.61	0.27	0.94	1.01	510000000	2900000000	51156	8900	1900000000	0.172966	0.352	33.126	1e-11	2165.91	0.779597	8.70586	9.4679	3.94939	9.28623	-0.76204	-1.04412	3.50032	-25.3284	7.61325
9	2003	NL133	6.08	0.71	0.28	0.92	1.04	520000000	3000000000	50125	8600	2000000000	0.170507	0.373	33.539	1e-11	2189.34	0.783904	8.71433	9.48259	3.9345	9.29557	-0.768258	-0.986177	3.51271	-25.3284	7.61969
9	2004	NL133	6.29	0.69	0.28	0.92	1.04	540000000	3100000000	50164	9000	2000000000	0.174054	0.292	34.037	1e-11	2212.77	0.798651	8.73078	9.4901	3.95424	9.30016	-0.759317	-1.231	3.52745	-25.3284	7.62608
9	2005	NL133	6.49	0.68	0.28	0.92	1.04	610000000	3300000000	50037	9400	2200000000	0.185968	0.212	34.535	1e-11	2236.2	0.812245	8.78319	9.51375	3.97313	9.35044	-0.730561	-1.55117	3.54197	-25.3284	7.63243
9	2006	NL133	6.69	0.66	0.28	0.91	1.04	630000000	3400000000	50529	8900	2300000000	0.183804	0.131	35.033	1e-11	2259.63	0.825426	8.80003	9.53567	3.94939	9.36192	-0.735645	-2.03256	3.55629	-25.3284	7.63874
9	2007	NL133	7.03	0.64	0.28	0.91	1.08	740000000	3600000000	51278	8700	2500000000	0.205202	0.174	35.484	1e-11	2283.06	0.846955	8.87017	9.55799	3.93952	9.3955	-0.687818	-1.7487	3.56908	-25.3284	7.64502
9	2008	NL133	7.36	0.63	0.28	0.91	1.12	750000000	3800000000	50213	9100	2600000000	0.198512	0.216	35.936	1e-11	2306.49	0.866878	8.87332	9.57553	3.95904	9.41913	-0.702214	-1.53248	3.58174	-25.3284	7.65125
10	1998	NL211	14.3269	1.53	0.06	3.3	2.37	1300000000	6500000000	277936	22683	3600000000	0.194537	0.935	80.561	0.03868	4427.78	1.15615	9.10058	9.81157	4.3557	9.55252	-0.710998	-0.0672087	4.38901	-3.25243	8.3448
10	1999	NL211	14.67	1.49	0.06	3.15	2.39	1500000000	8000000000	284420	22657	4000000000	0.184732	0.901	80.155	0.038595	4478.45	1.16643	9.17056	9.90401	4.3552	9.6068	-0.733457	-0.10425	4.38396	-3.25463	8.35157
10	2000	NL211	15.72	1.48	0.06	3.1	2.4	1600000000	8600000000	287047	22669	4500000000	0.181303	0.866	79.75	0.038509	4529.13	1.19645	9.19507	9.93666	4.35543	9.65504	-0.741595	-0.14387	4.3789	-3.25686	8.35829
10	2001	NL211	16.22	1.45	0.06	3.03	2.37	1600000000	9100000000	274334	24300	5600000000	0.180156	0.832	79.345	0.037825	4579.8	1.21005	9.21378	9.95813	4.38561	9.74795	-0.74435	-0.183923	4.37381	-3.27479	8.36497
10	2002	NL211	16.73	1.41	0.06	2.97	2.34	1600000000	9300000000	277446	23400	5700000000	0.167399	0.797	78.939	0.03714	4630.47	1.2235	9.19368	9.96993	4.36922	9.75891	-0.776247	-0.226901	4.36867	-3.29306	8.37161
10	2003	NL211	17.24	1.38	0.06	2.91	2.31	1600000000	9600000000	279668	23600	6000000000	0.168016	0.763	78.534	0.036455	4681.14	1.23654	9.20925	9.9839	4.37291	9.77916	-0.77465	-0.270497	4.36353	-3.31168	8.3782
10	2004	NL211	17.99	1.31	0.06	2.89	2.33	1700000000	9900000000	281061	23300	6200000000	0.172832	0.684	79.165	0.039878	4731.82	1.25503	9.233	9.99537	4.36736	9.79372	-0.762376	-0.379797	4.37153	-3.22193	8.38474
10	2005	NL211	18.74	1.24	0.06	2.87	2.36	1800000000	10000000000	282258	23200	7300000000	0.176758	0.604	79.795	0.043301	4782.49	1.27277	9.2667	10.0193	4.36549	9.86326	-0.752622	-0.504181	4.37946	-3.13958	8.39125
10	2006	NL211	19.49	1.17	0.06	2.86	2.38	1900000000	11000000000	284470	23400	7500000000	0.174464	0.525	80.426	0.046724	4833.16	1.28981	9.28172	10.04	4.36922	9.87633	-0.758294	-0.644357	4.38734	-3.0635	8.39771
10	2007	NL211	20.04	1.06	0.06	2.87	2.34	2000000000	12000000000	287061	22400	8300000000	0.172409	0.696	81.126	0.047488	4883.83	1.3019	9.29918	10.0626	4.35025	9.91955	-0.763439	-0.362406	4.396	-3.04728	8.40413
10	2008	NL211	20.59	0.94	0.06	2.89	2.31	2500000000	12000000000	288125	22400	8800000000	0.197162	0.866	81.826	0.048253	4934.51	1.31366	9.39076	10.0959	4.35025	9.94424	-0.705178	-0.14387	4.40459	-3.0313	8.41051
11	1998	NL212	5.1675	0.3	0	1.62	1	550000000	2600000000	60157.1	10170	1200000000	0.214601	0.596	4.494	1e-11	1764.51	0.71328	8.74359	9.41196	4.00732	9.09455	-0.668368	-0.517515	1.50274	-25.3284	7.44515
11	1999	NL212	5.36	0.26	0	1.57	0.98	610000000	3000000000	61857	10082	1400000000	0.205942	0.511	4.467	1e-11	1790.13	0.729165	8.78533	9.47158	4.00355	9.15354	-0.686255	-0.671386	1.49672	-25.3284	7.45097
11	2000	NL212	5.93	0.25	0	1.56	0.98	640000000	3200000000	62463	10087	1600000000	0.202899	0.425	4.439	1e-11	1815.75	0.773055	8.80889	9.50161	4.00376	9.20547	-0.692721	-0.855666	1.49043	-25.3284	7.45675
11	2001	NL212	6.14	0.23	0	1.51	0.98	680000000	3400000000	70477	11200	2200000000	0.198429	0.34	4.412	1e-11	1841.37	0.788168	8.83378	9.53618	4.04922	9.35025	-0.702395	-1.07881	1.48433	-25.3284	7.4625
11	2002	NL212	6.35	0.21	0	1.46	0.99	760000000	3600000000	71879	11500	2300000000	0.211485	0.254	4.384	1e-11	1866.99	0.802774	8.87795	9.55267	4.0607	9.36791	-0.674721	-1.37042	1.47796	-25.3284	7.46822
11	2003	NL212	6.56	0.19	0	1.41	1	760000000	3600000000	72219	10900	2400000000	0.210468	0.169	4.357	1e-11	1892.61	0.816904	8.87852	9.55534	4.03743	9.38596	-0.676814	-1.77786	1.47178	-25.3284	7.47391
11	2004	NL212	6.54	0.2	0	1.39	0.96	830000000	3700000000	73735	10300	2500000000	0.222853	0.205	4.345	1e-11	1918.23	0.815578	8.91645	9.56844	4.01284	9.39023	-0.651983	-1.58475	1.46903	-25.3284	7.47956
11	2005	NL212	6.52	0.21	0	1.37	0.92	730000000	3700000000	74427	9500	2900000000	0.197401	0.242	4.334	1e-11	1943.85	0.814248	8.86273	9.56738	3.97772	9.46657	-0.704652	-1.41882	1.46649	-25.3284	7.48518
11	2006	NL212	6.5	0.22	0	1.35	0.88	750000000	3800000000	75178	10300	2900000000	0.194379	0.278	4.323	1e-11	1969.47	0.812913	8.87332	9.58467	4.01284	9.46864	-0.71135	-1.28013	1.46395	-25.3284	7.49077
11	2007	NL212	6.58	0.24	0	1.34	0.85	650000000	4000000000	75572	9800	3000000000	0.161121	0.176	4.322	1e-11	1995.09	0.818226	8.81278	9.60563	3.99123	9.48259	-0.792848	-1.73727	1.46372	-25.3284	7.49633
11	2008	NL212	6.65	0.26	0	1.34	0.83	640000000	4200000000	74461	9200	3200000000	0.152004	0.075	4.321	1e-11	2020.71	0.822822	8.80686	9.625	3.96379	9.50961	-0.818146	-2.59027	1.46349	-25.3284	7.50186
12	1998	NL213	25.2975	0.65	1.42	3.66	2.31	2400000000	10000000000	519665	44743	5600000000	0.232878	1.822	34.074	0.075055	8922.97	1.40308	9.38387	10.0167	4.65073	9.75122	-0.632872	0.599935	3.52854	-2.58953	9.04261
12	1999	NL213	25.9	0.57	1.41	3.58	2.32	2500000000	12000000000	524478	44739	6300000000	0.217091	1.669	34.775	0.079399	9010.18	1.4133	9.4062	10.0696	4.65069	9.80134	-0.663358	0.512225	3.5489	-2.53327	9.04921
12	2000	NL213	27.72	0.55	1.4	3.55	2.32	2700000000	13000000000	526768	44762	7000000000	0.213019	1.515	35.475	0.083743	9097.39	1.44279	9.43553	10.1071	4.65091	9.84628	-0.671582	0.415415	3.56883	-2.48	9.05578
12	2001	NL213	28.34	0.56	1.35	3.48	2.31	2800000000	14000000000	538255	50000	9100000000	0.201837	1.362	36.175	0.079244	9184.6	1.4524	9.44576	10.1408	4.69897	9.95789	-0.694999	0.308954	3.58837	-2.53522	9.0623
12	2002	NL213	28.95	0.57	1.3	3.4	2.31	2800000000	14000000000	540640	49000	9400000000	0.198766	1.209	36.876	0.074745	9271.81	1.46165	9.45255	10.1542	4.6902	9.97146	-0.701658	0.189794	3.60756	-2.59367	9.06878
12	2003	NL213	29.56	0.58	1.25	3.33	2.31	3000000000	15000000000	541690	48000	9700000000	0.204243	1.055	37.576	0.070247	9359.02	1.4707	9.479	10.1689	4.68124	9.98534	-0.689852	0.0535407	3.62637	-2.65574	9.07522
12	2004	NL213	29.91	0.54	1.21	3.3	2.26	3000000000	15000000000	543094	45600	9900000000	0.200425	1.089	37.767	0.07437	9446.23	1.47582	9.47943	10.1775	4.65897	9.99686	-0.698048	0.0852598	3.63144	-2.5987	9.08162
12	2005	NL213	30.26	0.5	1.17	3.28	2.2	3100000000	16000000000	544152	44200	12000000000	0.199116	1.123	37.957	0.078493	9533.44	1.48087	9.49262	10.1935	4.64542	10.066	-0.700893	0.116004	3.63645	-2.54475	9.08797
12	2006	NL213	30.61	0.45	1.13	3.26	2.15	3200000000	16000000000	544429	42600	12000000000	0.192425	1.156	38.148	0.082616	9620.65	1.48586	9.499	10.2147	4.62941	10.0706	-0.715739	0.144966	3.64147	-2.49355	9.09429
12	2007	NL213	30.97	0.53	1.09	3.28	2.17	3500000000	18000000000	545385	43700	12000000000	0.196498	1.149	38.138	0.090464	9707.86	1.49094	9.54138	10.248	4.64048	10.0944	-0.706643	0.138892	3.64121	-2.4028	9.10056
12	2008	NL213	31.34	0.6	1.04	3.3	2.19	3500000000	18000000000	545267	44700	13000000000	0.192175	1.143	38.129	0.098312	9795.07	1.4961	9.54679	10.2631	4.65031	10.1215	-0.716302	0.133656	3.64098	-2.31961	9.1068
13	1998	NL221	20.3631	0.72	0.73	3.87	12.11	1700000000	11000000000	555931	33798	6800000000	0.155293	0.915	167.039	0.055044	10373.6	1.30884	9.2394	10.0482	4.52889	9.83491	-0.808848	-0.0888312	5.11823	-2.89962	9.20837
13	1999	NL221	20.77	0.45	0.74	3.76	12.07	1900000000	13000000000	561680	33671	7700000000	0.140065	0.934	167.371	0.054967	10524.3	1.31744	9.26858	10.1222	4.52726	9.88498	-0.853671	-0.0682788	5.12021	-2.90102	9.21487
13	2000	NL221	21.98	0.36	0.75	3.72	12.06	1900000000	14000000000	563944	33688	8500000000	0.131671	0.954	167.703	0.05489	10675	1.34203	9.273	10.1535	4.52747	9.92988	-0.880509	-0.0470916	5.12219	-2.90242	9.22132
13	2001	NL221	22.82	0.37	0.71	3.66	12.45	2000000000	15000000000	567311	38100	11000000000	0.130376	0.973	168.035	0.053373	10825.7	1.35832	9.30449	10.1893	4.58092	10.0419	-0.884803	-0.0273712	5.12417	-2.93045	9.22773
13	2002	NL221	23.65	0.37	0.67	3.6	12.85	2000000000	16000000000	571605	36600	12000000000	0.126515	0.992	168.368	0.051856	10976.4	1.37383	9.30878	10.2066	4.56348	10.061	-0.897859	-0.0080322	5.12615	-2.95928	9.2341
13	2003	NL221	24.49	0.37	0.64	3.54	13.25	2100000000	17000000000	573855	34100	12000000000	0.126932	1.011	168.7	0.050339	11127.1	1.38899	9.32449	10.2209	4.53275	10.0735	-0.89643	0.01094	5.12812	-2.98897	9.24043
13	2004	NL221	24.93	0.36	0.66	3.41	13.25	2200000000	17000000000	575802	33400	12000000000	0.128712	1.086	169.308	0.051865	11277.8	1.39672	9.34537	10.2358	4.52375	10.083	-0.890382	0.0825012	5.13172	-2.95911	9.24672
13	2005	NL221	25.37	0.36	0.69	3.28	13.24	2200000000	18000000000	577047	33400	14000000000	0.124702	1.161	169.915	0.053392	11428.5	1.40432	9.34183	10.246	4.52375	10.1449	-0.904127	0.149282	5.1353	-2.93009	9.25297
13	2006	NL221	25.81	0.35	0.72	3.15	13.24	2500000000	19000000000	578309	34300	14000000000	0.129777	1.235	170.523	0.054918	11579.2	1.41179	9.3955	10.2823	4.53529	10.1484	-0.886804	0.211071	5.13887	-2.90191	9.25918
13	2007	NL221	26.21	0.35	0.74	3.17	13.18	2600000000	20000000000	579852	34800	15000000000	0.129844	1.017	170.63	0.057243	11729.9	1.41847	9.42004	10.3066	4.54158	10.1842	-0.88658	0.0168571	5.1395	-2.86045	9.26536
13	2008	NL221	26.61	0.35	0.75	3.19	13.13	2600000000	21000000000	580462	32400	16000000000	0.123765	0.798	170.738	0.059567	11880.6	1.42504	9.41179	10.3192	4.51054	10.2049	-0.907401	-0.225647	5.14013	-2.82065	9.27149
14	1998	NL224	13.0881	0.55	0	2.12	1.11	1500000000	6300000000	157962	23336	2000000000	0.244048	0.325	34.703	1e-11	7395.08	1.11688	9.18744	9.79996	4.36803	9.30115	-0.612524	-1.12393	3.54683	-25.3284	8.88939
14	1999	NL224	13.43	0.55	0	2.05	1.11	1600000000	7100000000	163694	22578	2300000000	0.228095	0.508	34.393	1e-11	7510.96	1.12808	9.21139	9.85327	4.35368	9.35979	-0.641885	-0.677274	3.53785	-25.3284	8.89456
14	2000	NL224	14.47	0.55	0	2.02	1.12	1700000000	7700000000	166760	22589	2600000000	0.223543	0.691	34.083	1e-11	7626.83	1.16047	9.23325	9.88389	4.3539	9.41145	-0.650639	-0.369615	3.5288	-25.3284	8.89969
14	2001	NL224	14.62	0.49	0	1.98	1.1	1700000000	8000000000	169244	34400	3500000000	0.215738	0.875	33.773	1e-11	7742.71	1.16495	9.23805	9.90412	4.53656	9.54195	-0.666074	-0.133531	3.51966	-25.3284	8.9048
14	2002	NL224	14.78	0.42	0	1.94	1.09	1700000000	8300000000	171113	32900	3600000000	0.208714	1.058	33.464	1e-11	7858.59	1.16967	9.23905	9.9195	4.5172	9.55618	-0.680447	0.0563803	3.51047	-25.3284	8.90988
14	2003	NL224	14.93	0.36	0	1.9	1.07	1800000000	8400000000	171498	32700	3600000000	0.212333	1.241	33.154	1e-11	7974.47	1.17406	9.25382	9.9268	4.51455	9.56194	-0.672983	0.215918	3.50116	-25.3284	8.91494
14	2004	NL224	15.36	0.36	0	2	1.08	1800000000	8700000000	172608	32200	3800000000	0.208227	0.915	33.393	1e-11	8090.34	1.18639	9.25575	9.93722	4.50786	9.58161	-0.681462	-0.0888312	3.50835	-25.3284	8.91997
14	2005	NL224	15.8	0.36	0	2.1	1.09	1900000000	9300000000	173095	12200	4600000000	0.206271	0.59	33.631	1e-11	8206.22	1.19866	9.28353	9.96909	4.08636	9.66624	-0.685562	-0.527633	3.51545	-25.3284	8.92498
14	2006	NL224	16.24	0.36	0	2.2	1.1	1900000000	9800000000	174103	12300	4700000000	0.193221	0.264	33.87	1e-11	8322.1	1.21059	9.27577	9.98972	4.0899	9.67642	-0.713945	-1.33181	3.52253	-25.3284	8.92996
14	2007	NL224	16.44	0.43	0	2.34	1.09	2000000000	10000000000	174535	12400	4800000000	0.195334	0.248	33.762	1e-11	8437.98	1.2159	9.31118	10.0204	4.09342	9.68538	-0.709221	-1.39433	3.51934	-25.3284	8.93492
14	2008	NL224	16.65	0.5	0	2.49	1.07	2100000000	11000000000	173367	15000	5200000000	0.189184	0.233	33.653	1e-11	8553.85	1.22141	9.31911	10.0422	4.17609	9.7145	-0.723115	-1.45672	3.5161	-25.3284	8.93985
15	1998	NL225	16.3625	0.9	0	2.95	1.74	2200000000	13000000000	318059	30448	3600000000	0.170274	0.955	4.937	0.00014	7139.98	1.21385	9.33893	10.1078	4.48356	9.55314	-0.768852	-0.046044	1.59676	-8.87387	8.84583
15	1999	NL225	16.7	0.84	0	2.85	1.86	2300000000	15000000000	321950	30553	4000000000	0.152609	0.914	5.068	0.000172	7236.16	1.22272	9.35545	10.1719	4.48505	9.60069	-0.816421	-0.0899247	1.62295	-8.66802	8.85117
15	2000	NL225	17.72	0.82	0	2.82	1.9	2500000000	16000000000	323501	30568	4400000000	0.154659	0.873	5.2	0.000203	7332.34	1.24846	9.39358	10.2042	4.48527	9.64355	-0.810626	-0.13582	1.64866	-8.5023	8.85647
15	2001	NL225	18.31	0.83	0	2.78	1.96	2500000000	17000000000	325469	40200	5600000000	0.144071	0.833	5.332	0.000203	7428.52	1.26269	9.39058	10.232	4.60423	9.75105	-0.841423	-0.182722	1.67373	-8.5023	8.86176
15	2002	NL225	18.9	0.84	0	2.74	2.03	2400000000	18000000000	327644	40300	5900000000	0.137954	0.792	5.463	0.000203	7524.7	1.27646	9.3881	10.2484	4.60531	9.77379	-0.860264	-0.233194	1.698	-8.5023	8.86701
15	2003	NL225	19.5	0.85	0	2.7	2.09	2600000000	18000000000	310342	39200	6100000000	0.139714	0.752	5.595	0.000203	7620.88	1.29004	9.40807	10.2628	4.59329	9.78269	-0.85476	-0.285019	1.72187	-8.5023	8.87223
15	2004	NL225	19.72	0.91	0	2.63	2.12	2400000000	18000000000	319160	37400	6100000000	0.131891	0.862	5.688	0.000208	7717.06	1.29491	9.38274	10.2625	4.57287	9.78689	-0.879785	-0.1485	1.73836	-8.47797	8.87743
15	2005	NL225	19.94	0.96	0	2.57	2.16	2400000000	19000000000	327529	32500	7400000000	0.128055	0.973	5.781	0.000213	7813.24	1.29973	9.38021	10.2728	4.51188	9.86788	-0.892605	-0.0273712	1.75458	-8.45422	8.8826
15	2006	NL225	20.17	1.02	0	2.5	2.19	2600000000	20000000000	327011	31200	7500000000	0.129453	1.083	5.874	0.000218	7909.42	1.30471	9.40671	10.2946	4.49415	9.87262	-0.887888	0.0797349	1.77054	-8.43102	8.88775
15	2007	NL225	20.14	0.91	0	2.52	2.16	2700000000	21000000000	348859	31100	7700000000	0.129687	0.928	5.913	0.000218	8005.6	1.30406	9.42843	10.3155	4.49276	9.88587	-0.887103	-0.0747236	1.77715	-8.43102	8.89287
15	2008	NL225	20.11	0.79	0	2.53	2.13	2600000000	21000000000	325313	31600	8100000000	0.121873	0.773	5.952	0.000218	8101.78	1.30341	9.41112	10.3252	4.49969	9.90972	-0.914093	-0.257476	1.78373	-8.43102	8.89796
16	1998	NL226	22.0994	2.22	0.45	3.55	5.15	640000000	3600000000	624997	18466	6200000000	0.177895	0.681	55.059	0.057341	13899.8	1.34438	8.80659	9.55642	4.26637	9.79431	-0.749836	-0.384193	4.0084	-2.85874	9.52005
16	1999	NL226	22.55	2.04	0.45	3.45	5.18	770000000	4500000000	635611	20042	7100000000	0.169566	0.866	54.953	0.05805	14138.2	1.35315	8.88649	9.65715	4.30194	9.8498	-0.770661	-0.14387	4.00648	-2.84645	9.52559
16	2000	NL226	23.89	1.98	0.44	3.41	5.18	810000000	4900000000	640996	20052	7900000000	0.164137	1.05	54.846	0.058758	14376.5	1.37822	8.90902	9.69382	4.30216	9.899	-0.784794	0.0487901	4.00453	-2.83433	9.5311
16	2001	NL226	24.25	2.04	0.44	3.38	5.23	850000000	5400000000	646037	14700	10000000000	0.157787	1.235	54.74	0.063361	14614.9	1.38471	8.92942	9.73135	4.16732	10.0037	-0.801928	0.211071	4.0026	-2.75891	9.53658
16	2002	NL226	24.62	2.1	0.43	3.35	5.28	840000000	5400000000	650548	14200	11000000000	0.157316	1.42	54.634	0.067964	14853.2	1.39129	8.92634	9.72957	4.15229	10.029	-0.803227	0.350657	4.00066	-2.68878	9.54203
16	2003	NL226	24.98	2.16	0.42	3.32	5.32	770000000	5300000000	672874	13100	11000000000	0.143985	1.604	54.528	0.072567	15091.5	1.39759	8.88423	9.72591	4.11727	10.0345	-0.841683	0.4725	3.99871	-2.62324	9.54745
16	2004	NL226	25.33	2.23	0.52	3.41	5.25	780000000	5500000000	666086	12900	11000000000	0.141219	1.297	54.03	0.076109	15329.9	1.40363	8.88986	9.73997	4.11059	10.0389	-0.850106	0.260054	3.98954	-2.57559	9.55284
16	2005	NL226	25.69	2.29	0.61	3.5	5.18	740000000	5700000000	658324	35800	13000000000	0.130237	0.989	53.533	0.079651	15568.2	1.40976	8.87099	9.75626	4.55388	10.1283	-0.885267	-0.0110609	3.9803	-2.5301	9.55821
16	2006	NL226	26.04	2.36	0.71	3.59	5.11	780000000	6200000000	662206	35700	14000000000	0.126155	0.682	53.035	0.083193	15806.6	1.41564	8.89098	9.79007	4.55267	10.133	-0.899094	-0.382726	3.97095	-2.48659	9.56354
16	2007	NL226	26.21	2.03	0.71	3.61	5.14	870000000	6700000000	626465	35500	15000000000	0.128616	0.675	53.601	0.083209	16044.9	1.41847	8.93802	9.82872	4.55023	10.1684	-0.890705	-0.393043	3.98157	-2.4864	9.56885
16	2008	NL226	26.38	1.7	0.71	3.62	5.17	1000000000	7200000000	666889	35800	16000000000	0.142081	0.668	54.167	0.083225	16283.3	1.42128	9.0086	9.85606	4.55388	10.1921	-0.847464	-0.403467	3.99207	-2.48621	9.57412
17	1998	NL230	11.6306	0	0.42	1.22	2.58	460000000	4300000000	395955	8796	2700000000	0.108392	0.401	47.695	0.010999	3372.58	1.0656	8.66502	9.63002	3.94428	9.43893	-0.965003	-0.913794	3.86483	-4.50995	8.05113
17	1999	NL230	12.35	0	0.42	1.18	2.44	570000000	5600000000	453394	9351	3300000000	0.10261	0.465	48.412	0.016498	3424.18	1.09167	8.75891	9.74772	3.97086	9.5213	-0.988811	-0.765718	3.87975	-4.10452	8.06065
17	2000	NL230	14.52	0	0.43	1.17	2.39	610000000	6100000000	472400	9356	3900000000	0.0996377	0.529	49.129	0.021997	3475.79	1.16197	8.78176	9.78333	3.97109	9.59051	-1.00158	-0.636767	3.89445	-3.81685	8.07008
17	2001	NL230	15.18	0	0.58	1.14	2.8	630000000	6800000000	492695	13000	4800000000	0.0930678	0.593	49.846	0.196226	3527.4	1.18127	8.80003	9.83123	4.11394	9.68115	-1.0312	-0.522561	3.90894	-1.62849	8.07942
17	2002	NL230	15.83	0	0.73	1.12	3.21	730000000	7200000000	511822	13100	5100000000	0.10197	0.657	50.563	0.370454	3579	1.19948	8.86332	9.85485	4.11727	9.70672	-0.991529	-0.420071	3.92322	-0.993026	8.08867
17	2003	NL230	16.48	0	0.89	1.09	3.62	750000000	7700000000	526328	12800	5400000000	0.0968536	0.721	51.279	0.544683	3630.61	1.21696	8.8739	9.88779	4.10721	9.73175	-1.01388	-0.327116	3.93728	-0.607551	8.09784
17	2004	NL230	16.97	0	0.81	1.08	3.55	820000000	8000000000	538290	13400	5800000000	0.101893	0.743	51.02	0.432359	3682.22	1.22968	8.91275	9.90461	4.12711	9.76088	-0.991854	-0.297059	3.93222	-0.838499	8.10693
17	2005	NL230	17.45	0	0.74	1.06	3.48	890000000	8400000000	546959	13700	7200000000	0.105868	0.765	50.761	0.320035	3733.82	1.24179	8.95085	9.92609	4.13672	9.85992	-0.975234	-0.267879	3.92713	-1.13932	8.11593
17	2006	NL230	17.94	0	0.67	1.05	3.41	970000000	9400000000	554223	13800	7600000000	0.103393	0.786	50.503	0.20771	3785.43	1.25382	8.98632	9.97183	4.13988	9.8787	-0.985509	-0.240798	3.92203	-1.57161	8.12485
17	2007	NL230	18.42	0	0.63	1.06	3.59	1100000000	10000000000	561755	14000	8300000000	0.109323	0.813	50.882	0.252522	3837.04	1.26529	9.04415	10.0054	4.14613	9.92028	-0.96129	-0.207024	3.92951	-1.37626	8.1337
17	2008	NL230	18.91	0	0.6	1.06	3.77	1100000000	10000000000	567853	14900	9100000000	0.110137	0.84	51.262	0.297333	3888.64	1.27669	9.04844	10.0065	4.17319	9.95708	-0.958067	-0.174353	3.93695	-1.2129	8.14247
18	1998	NL310	31.1881	0.97	0.97	6.6	9.99	2900000000	27000000000	1100000	31571	13000000000	0.107393	1.199	28.068	0.739647	19546.6	1.49399	9.46688	10.4359	4.49929	10.1298	-0.969026	0.181488	3.33463	-0.301582	9.84465
18	1999	NL310	31.73	0.77	0.99	6.32	10.12	3200000000	34000000000	1100000	32847	15000000000	0.0952269	1.321	28.458	0.83036	19794.2	1.50147	9.50947	10.5307	4.5165	10.1824	-1.02124	0.278389	3.34843	-0.185896	9.85048
18	2000	NL310	33.35	0.7	0.99	6.23	10.16	3400000000	36000000000	1100000	32863	17000000000	0.0927397	1.443	28.848	0.921073	20041.8	1.5231	9.5266	10.5593	4.51671	10.2294	-1.03273	0.366724	3.36204	-0.082216	9.85627
18	2001	NL310	33.94	0.66	0.95	6.21	10.49	3500000000	39000000000	1100000	51900	22000000000	0.0886349	1.565	29.238	0.954445	20289.5	1.53071	9.54369	10.5961	4.71517	10.3484	-1.05239	0.447886	3.37547	-0.0466253	9.86203
18	2002	NL310	34.52	0.61	0.92	6.2	10.82	3500000000	41000000000	1100000	50900	24000000000	0.0857802	1.687	29.629	0.987817	20537.1	1.53807	9.54332	10.6099	4.70672	10.3718	-1.06661	0.522952	3.38875	-0.0122578	9.86775
18	2003	NL310	35.11	0.56	0.88	6.19	11.15	3500000000	41000000000	1100000	49000	24000000000	0.0856179	1.809	30.019	1.02119	20784.7	1.54543	9.54765	10.6151	4.6902	10.3794	-1.06743	0.592774	3.40183	0.0209687	9.87345
18	2004	NL310	35.93	0.45	1.08	6.24	11.01	3500000000	42000000000	1100000	47100	25000000000	0.0820191	1.683	30.354	1.06495	21032.3	1.55546	9.54083	10.6269	4.67302	10.3904	-1.08608	0.520578	3.41293	0.0629278	9.87911
18	2005	NL310	36.76	0.35	1.27	6.29	10.87	3600000000	44000000000	1200000	46200	30000000000	0.0805479	1.557	30.69	1.10872	21279.9	1.56537	9.55047	10.6444	4.66464	10.4713	-1.09395	0.442761	3.42394	0.103206	9.88473
18	2006	NL310	37.58	0.24	1.47	6.34	10.73	3700000000	46000000000	1200000	46400	30000000000	0.0814999	1.432	31.026	1.15248	21527.6	1.57496	9.57345	10.6623	4.66652	10.4754	-1.08884	0.359072	3.43483	0.141916	9.89033
18	2007	NL310	38.5	0.23	1.44	6.32	10.75	4000000000	49000000000	1200000	46200	31000000000	0.082533	1.526	31.514	1.2066	21775.2	1.58546	9.60572	10.6891	4.66464	10.4931	-1.08337	0.42265	3.45043	0.187806	9.8959
18	2008	NL310	39.43	0.22	1.41	6.31	10.77	4200000000	50000000000	1200000	45600	33000000000	0.0842783	1.621	32.003	1.26071	22022.8	1.59583	9.62624	10.7005	4.65897	10.5134	-1.07428	0.483043	3.46583	0.231675	9.90143
19	1998	NL321	11.2356	0.13	0.9	1.9	4.2	530000000	5400000000	613761	8563	3000000000	0.0977024	-0.278	51.051	1e-11	6727.54	1.0506	8.72206	9.73215	3.93263	9.48187	-1.01009		3.93282	-25.3284	8.80846
19	1999	NL321	11.49	0.13	0.9	1.84	4.2	660000000	6300000000	622569	8911	3400000000	0.104143	0.124	51.4	1e-11	6862.15	1.06032	8.8169	9.79927	3.94993	9.53731	-0.982368	-2.08747	3.93964	-25.3284	8.81352
19	2000	NL321	12.24	0.13	0.9	1.82	4.2	690000000	6700000000	627089	8916	3900000000	0.102926	0.527	51.749	1e-11	6996.75	1.08778	8.84073	9.82821	3.95017	9.58647	-0.987475	-0.640555	3.9464	-25.3284	8.81855
19	2001	NL321	12.12	0.13	0.83	1.81	4.68	750000000	7300000000	631999	14200	5000000000	0.102674	0.929	52.099	1e-11	7131.35	1.0835	8.87216	9.8607	4.15229	9.70148	-0.988541	-0.0736465	3.95315	-25.3284	8.82355
19	2002	NL321	12.01	0.13	0.76	1.79	5.16	730000000	7500000000	636969	13600	5200000000	0.097187	1.332	52.448	1e-11	7265.95	1.07954	8.86273	9.87512	4.13354	9.71332	-1.01239	0.286682	3.95982	-25.3284	8.82853
19	2003	NL321	11.9	0.13	0.69	1.78	5.64	710000000	7800000000	638096	13200	5300000000	0.090526	1.734	52.798	1e-11	7400.55	1.07555	8.85065	9.89387	4.12057	9.72746	-1.04323	0.550431	3.96647	-25.3284	8.83348
19	2004	NL321	12.39	0.13	0.71	1.78	5.57	690000000	7900000000	641210	13000	5500000000	0.0875838	1.312	52.765	1e-11	7535.15	1.09307	8.84011	9.89768	4.11394	9.74052	-1.05758	0.271553	3.96585	-25.3284	8.83841
19	2005	NL321	12.88	0.13	0.74	1.78	5.5	710000000	8100000000	642471	12800	6600000000	0.0876827	0.889	52.733	1e-11	7669.75	1.10992	8.8537	9.91079	4.10721	9.82184	-1.05709	-0.117658	3.96524	-25.3284	8.84332
19	2006	NL321	13.37	0.13	0.77	1.77	5.42	700000000	8600000000	643311	12300	6800000000	0.0817544	0.466	52.701	1e-11	7804.35	1.12613	8.84448	9.93197	4.0899	9.83168	-1.08749	-0.76357	3.96463	-25.3284	8.8482
19	2007	NL321	13.76	0.13	0.77	1.79	5.32	840000000	9100000000	644007	12500	7100000000	0.0917425	0.756	52.679	1e-11	7938.95	1.13862	8.92252	9.95995	4.09691	9.8512	-1.03743	-0.279714	3.96422	-25.3284	8.85306
19	2008	NL321	14.15	0.13	0.77	1.8	5.21	820000000	9400000000	644742	12400	7600000000	0.0877699	1.046	52.657	1e-11	8073.55	1.15076	8.91434	9.971	4.09342	9.87944	-1.05665	0.0449734	3.9638	-25.3284	8.85789
20	1998	NL322	5.38313	0.11	0	0.67	0.91	560000000	3800000000	179136	6019	2600000000	0.148605	0.17	24.619	0.078814	3099.69	0.731035	8.74757	9.57553	3.77952	9.40807	-0.827967	-1.77196	3.20352	-2.54067	8.03542
20	1999	NL322	5.52	0.12	0	0.66	0.9	550000000	4400000000	182213	6254	2800000000	0.124546	0.194	25.139	0.085503	3164.09	0.741939	8.73957	9.64424	3.79616	9.45133	-0.904669	-1.6399	3.22442	-2.4592	8.0405
20	2000	NL322	5.95	0.12	0	0.65	0.9	620000000	4800000000	183345	6257	3100000000	0.129167	0.218	25.659	0.092191	3228.48	0.774517	8.78958	9.67843	3.79637	9.49066	-0.888847	-1.52326	3.2449	-2.38389	8.04555
20	2001	NL322	6.29	0.12	0	0.64	0.93	650000000	5100000000	185029	10000	3700000000	0.128034	0.241	26.179	0.102848	3292.88	0.798651	8.81558	9.70825	4	9.57054	-0.892673	-1.42296	3.26496	-2.2745	8.05058
20	2002	NL322	6.64	0.11	0	0.63	0.95	640000000	5200000000	170972	9300	3700000000	0.121611	0.265	26.699	0.113505	3357.27	0.822168	8.80414	9.71917	3.96848	9.57229	-0.915026	-1.32803	3.28463	-2.17591	8.05558
20	2003	NL322	6.99	0.11	0	0.62	0.98	640000000	5500000000	171937	9200	3800000000	0.117593	0.288	27.219	0.124162	3421.67	0.844477	8.80686	9.73648	3.96379	9.58252	-0.929618	-1.2448	3.30391	-2.08617	8.06056
20	2004	NL322	7	0.11	0	0.62	1.01	620000000	5500000000	173616	9100	3900000000	0.111352	0.321	27.117	0.129181	3486.06	0.845098	8.79029	9.74359	3.95904	9.59572	-0.953303	-1.13631	3.30016	-2.04654	8.06551
20	2005	NL322	7.02	0.11	0	0.61	1.03	650000000	5800000000	174938	9100	4700000000	0.111589	0.353	27.015	0.134201	3550.46	0.846337	8.81157	9.76395	3.95904	9.67311	-0.952377	-1.04129	3.29639	-2.00842	8.07044
20	2006	NL322	7.04	0.11	0	0.6	1.06	630000000	6000000000	175497	8600	4800000000	0.104478	0.386	26.913	0.139221	3614.85	0.847573	8.79934	9.78032	3.9345	9.68178	-0.980977	-0.951918	3.29261	-1.97169	8.07535
20	2007	NL322	7.03	0.1	0	0.61	1.04	760000000	6500000000	176274	9100	5100000000	0.115999	0.497	26.834	0.123424	3679.25	0.846955	8.87864	9.81418	3.95904	9.71079	-0.935544	-0.699165	3.28967	-2.09213	8.08023
20	2008	NL322	7.03	0.1	0	0.62	1.02	850000000	6900000000	175496	8600	5500000000	0.123761	0.609	26.756	0.107627	3743.65	0.846955	8.92891	9.83632	3.9345	9.74091	-0.907416	-0.495937	3.28676	-2.22908	8.08509
21	1998	NL323	11.3588	0.09	0.08	1.52	1.44	1200000000	3500000000	134825	10054	2400000000	0.346431	0.402	22.888	0.000444	2965.66	1.05533	9.08393	9.54432	4.00234	9.37193	-0.460384	-0.911303	3.13061	-7.71969	7.97419
21	1999	NL323	11.4	0.09	0.08	1.55	1.46	1000000000	3700000000	136873	10640	2500000000	0.283198	0.456	23.113	0.000251	3021.2	1.0569	9.01912	9.56703	4.02694	9.39713	-0.54791	-0.785262	3.14039	-8.29006	7.9802
21	2000	NL323	11.54	0.09	0.08	1.56	1.47	1400000000	4200000000	138318	10645	2600000000	0.323271	0.51	23.338	5.8e-05	3076.74	1.06221	9.13354	9.62397	4.02715	9.42094	-0.490434	-0.673345	3.15008	-9.75507	7.98616
21	2001	NL323	11.58	0.1	0.07	1.55	1.49	1100000000	4100000000	138908	15700	3100000000	0.272112	0.564	23.563	5.9e-05	3132.28	1.06371	9.05154	9.61679	4.1959	9.48982	-0.565252	-0.572701	3.15968	-9.73797	7.99209
21	2002	NL323	11.62	0.11	0.06	1.53	1.5	1200000000	4400000000	155107	15200	3300000000	0.264448	0.619	23.788	6e-05	3187.82	1.06521	9.07041	9.64807	4.18184	9.52271	-0.57766	-0.47965	3.16918	-9.72117	7.99798
21	2003	NL323	11.66	0.11	0.05	1.52	1.52	1400000000	4600000000	154437	15300	3400000000	0.295617	0.673	24.013	6e-05	3243.36	1.0667	9.1364	9.66568	4.18469	9.52776	-0.529271	-0.39601	3.1786	-9.72117	8.00384
21	2004	NL323	11.65	0.13	0.03	1.51	1.49	1700000000	5100000000	154495	15200	3400000000	0.339464	0.59	23.998	0.006264	3298.9	1.06633	9.2393	9.70851	4.18184	9.5339	-0.469206	-0.527633	3.17797	-5.07294	8.00967
21	2005	NL323	11.64	0.14	0.02	1.51	1.46	2000000000	5500000000	154155	15500	3800000000	0.35571	0.507	23.984	0.012469	3354.44	1.06595	9.29003	9.73894	4.19033	9.57726	-0.448904	-0.679244	3.17739	-4.38451	8.01546
21	2006	NL323	11.63	0.15	0	1.51	1.43	1800000000	5500000000	155427	15500	3800000000	0.324398	0.425	23.97	0.018673	3409.98	1.06558	9.25018	9.7391	4.19033	9.57623	-0.488922	-0.855666	3.1768	-3.98068	8.02121
21	2007	NL323	12.06	0.15	0	1.53	1.62	2000000000	5900000000	156172	15600	3800000000	0.332381	0.311	23.689	0.031484	3465.52	1.08135	9.29101	9.76938	4.19313	9.57784	-0.478364	-1.16796	3.16501	-3.45828	8.02694
21	2008	NL323	12.49	0.14	0	1.56	1.82	1800000000	5900000000	155833	16500	3900000000	0.299065	0.197	23.408	0.044295	3521.06	1.09656	9.24551	9.76975	4.21748	9.59129	-0.524234	-1.62455	3.15308	-3.11688	8.03263
22	1998	NL324	3.60625	0	0	0.95	0.95	580000000	3900000000	179289	4685	2300000000	0.148714	0.077	38.088	1e-11	3330.96	0.557056	8.76641	9.59406	3.67071	9.35899	-0.827648	-2.56395	3.6399	-25.3284	8.06621
22	1999	NL324	3.62	0	0	0.9	0.97	610000000	4400000000	178954	4823	2600000000	0.137344	0.107	38.156	1e-11	3382.73	0.558709	8.78176	9.64395	3.68332	9.41074	-0.86219	-2.23493	3.64168	-25.3284	8.07346
22	2000	NL324	3.65	0	0	0.89	0.98	620000000	4600000000	179461	4825	2900000000	0.13342	0.136	38.224	1e-11	3434.5	0.562293	8.78958	9.66436	3.6835	9.45697	-0.874779	-1.9951	3.64346	-25.3284	8.08066
22	2001	NL324	3.66	0	0	0.91	0.96	670000000	4900000000	179409	9200	3500000000	0.136789	0.166	38.292	1e-11	3486.27	0.563481	8.82802	9.69196	3.96379	9.54974	-0.86395	-1.79577	3.64524	-25.3284	8.0878
22	2002	NL324	3.66	0	0	0.93	0.94	610000000	5300000000	178826	8200	3600000000	0.115978	0.195	38.36	1e-11	3538.04	0.563481	8.78462	9.72024	3.91381	9.5605	-0.935625	-1.63476	3.64702	-25.3284	8.0949
22	2003	NL324	3.67	0	0	0.95	0.93	480000000	5100000000	177504	6600	3700000000	0.0938735	0.225	38.428	1e-11	3589.81	0.564666	8.67669	9.70415	3.81954	9.57054	-1.02746	-1.49165	3.64879	-25.3284	8.10195
22	2004	NL324	3.71	0	0	0.93	0.89	450000000	5000000000	176917	6300	3700000000	0.0887609	0.185	38.545	1e-11	3641.58	0.569374	8.65031	9.70209	3.79934	9.57264	-1.05178	-1.6874	3.65183	-25.3284	8.10894
22	2005	NL324	3.75	0	0	0.92	0.84	470000000	5200000000	176557	6300	4600000000	0.0907332	0.144	38.663	1e-11	3693.35	0.574031	8.67117	9.71341	3.79934	9.66191	-1.04223	-1.93794	3.65488	-25.3284	8.11589
22	2006	NL324	3.79	0	0	0.91	0.8	520000000	5400000000	176036	6800	4700000000	0.0963058	0.104	38.78	1e-11	3745.12	0.578639	8.71933	9.73568	3.83251	9.67117	-1.01635	-2.26336	3.6579	-25.3284	8.12279
22	2007	NL324	3.72	0	0	0.91	0.8	470000000	5600000000	176212	6900	5100000000	0.0843408	0.241	38.843	1e-11	3796.89	0.570543	8.67228	9.74624	3.83885	9.70986	-1.07396	-1.42296	3.65953	-25.3284	8.12964
22	2008	NL324	3.65	0	0	0.92	0.79	430000000	5700000000	175306	6200	5500000000	0.0759494	0.377	38.906	1e-11	3848.66	0.562293	8.63548	9.75496	3.79239	9.73775	-1.11948	-0.97551	3.66115	-25.3284	8.13645
23	1998	NL325	6.00313	0	0	0.62	0.47	790000000	2700000000	95484.2	6285	1500000000	0.291223	0.375	4.561	0.049185	1163.59	0.778378	8.89927	9.43505	3.79831	9.17364	-0.535774	-0.980829	1.51754	-3.01217	7.0693
23	1999	NL325	6.03	0	0	0.61	0.5	710000000	3000000000	95991	6604	1600000000	0.233344	0.342	4.556	0.048929	1189.97	0.780317	8.85187	9.48387	3.81981	9.2169	-0.632003	-1.07295	1.51645	-3.01738	7.0737
23	2000	NL325	6.12	0	0	0.61	0.52	730000000	3200000000	95411	6608	1800000000	0.227344	0.309	4.551	0.048673	1216.35	0.786751	8.86332	9.50664	3.82007	9.25624	-0.643317	-1.17441	1.51535	-3.02263	7.07808
23	2001	NL325	6.26	0	0	0.6	0.53	750000000	3400000000	95937	10700	2200000000	0.219726	0.275	4.546	0.050317	1242.72	0.796574	8.87679	9.53491	4.02938	9.34518	-0.658119	-1.29098	1.51425	-2.98941	7.08245
23	2002	NL325	6.39	0	0	0.6	0.55	780000000	3700000000	97740	10700	2300000000	0.211633	0.242	4.541	0.051962	1269.1	0.805501	8.8893	9.56372	4.02938	9.35851	-0.674417	-1.41882	1.51315	-2.95724	7.08679
23	2003	NL325	6.53	0.01	0	0.59	0.57	830000000	3800000000	97621	10000	2400000000	0.22024	0.208	4.536	0.053606	1295.48	0.814913	8.91751	9.57461	4	9.37162	-0.657104	-1.57022	1.51205	-2.92609	7.09112
23	2004	NL325	6.54	0.01	0	0.56	0.54	860000000	3600000000	97906	9400	2400000000	0.237698	0.19	4.547	0.05469	1321.86	0.815578	8.93197	9.55594	3.97313	9.3784	-0.623974	-1.66073	1.51447	-2.90607	7.09542
23	2005	NL325	6.56	0.01	0	0.53	0.51	870000000	3700000000	97595	9200	3000000000	0.234134	0.172	4.558	0.055774	1348.24	0.816904	8.93802	9.56855	3.96379	9.46982	-0.630535	-1.76026	1.51688	-2.88645	7.09971
23	2006	NL325	6.57	0.01	0	0.5	0.48	910000000	3800000000	98654	9700	2900000000	0.235646	0.153	4.568	0.056858	1374.62	0.817565	8.95761	9.58535	3.98677	9.46538	-0.627741	-1.87732	1.51907	-2.8672	7.10398
23	2007	NL325	6.56	0	0	0.5	0.47	950000000	4100000000	100285	8900	3000000000	0.230752	0.288	4.437	0.05697	1401	0.816904	8.97667	9.61352	3.94939	9.48273	-0.636854	-1.2448	1.48998	-2.86523	7.10823
23	2008	NL325	6.55	0	0	0.51	0.46	1100000000	4300000000	100189	9800	3200000000	0.252481	0.424	4.306	0.057082	1427.38	0.816241	9.03902	9.63679	3.99123	9.50651	-0.597771	-0.858022	1.46001	-2.86327	7.11247
24	1998	NL326	33.8431	0.11	5.94	5.29	4.42	3000000000	35000000000	1300000	29850	19000000000	0.0859868	1.276	9.651	0.132994	9648.41	1.52947	9.4832	10.5488	4.47494	10.2823	-1.06557	0.24373	2.26706	-2.01745	9.16454
24	1999	NL326	34.41	0.11	5.91	5.21	4.11	3300000000	43000000000	1400000	30400	22000000000	0.0775782	1.497	9.8	0.136595	9835.96	1.53669	9.52296	10.6332	4.48287	10.3393	-1.11026	0.403463	2.28238	-1.99073	9.16983
24	2000	NL326	36.11	0.12	5.9	5.18	4.01	3300000000	46000000000	1400000	30415	25000000000	0.0727595	1.718	9.949	0.140195	10023.5	1.55763	9.52205	10.6602	4.48309	10.3898	-1.13811	0.541161	2.29747	-1.96472	9.1751
24	2001	NL326	36.8	0.12	5.97	5.05	4.39	3400000000	48000000000	1400000	50300	34000000000	0.0697202	1.938	10.098	0.138435	10211	1.56585	9.52686	10.6835	4.70157	10.5331	-1.15664	0.661656	2.31234	-1.97735	9.18033
24	2002	NL326	37.48	0.13	6.04	4.93	4.76	3800000000	53000000000	1400000	48400	37000000000	0.0710889	2.159	10.247	0.136675	10398.6	1.5738	9.57772	10.7259	4.68485	10.563	-1.1482	0.769645	2.32699	-1.99015	9.18554
24	2003	NL326	38.17	0.14	6.11	4.8	5.14	3800000000	55000000000	1400000	47200	38000000000	0.0698581	2.38	10.396	0.134915	10586.1	1.58172	9.58161	10.7374	4.67394	10.5794	-1.15578	0.867101	2.34142	-2.00311	9.19072
24	2004	NL326	39.49	0.14	6.24	4.96	5.19	3700000000	57000000000	1400000	45700	39000000000	0.0641088	2.132	10.491	0.147119	10773.7	1.59649	9.56537	10.7585	4.65992	10.5887	-1.19308	0.757061	2.35052	-1.91651	9.19587
24	2005	NL326	40.81	0.14	6.38	5.13	5.24	3800000000	60000000000	1400000	44000	44000000000	0.0628384	1.885	10.586	0.159323	10961.2	1.61077	9.57519	10.777	4.64345	10.6473	-1.20178	0.633928	2.35953	-1.83682	9.201
24	2006	NL326	42.13	0.14	6.51	5.29	5.29	4100000000	62000000000	1400000	44900	45000000000	0.0665652	1.638	10.681	0.171528	11148.8	1.62459	9.61384	10.7906	4.65225	10.6527	-1.17675	0.493476	2.36847	-1.76301	9.2061
24	2007	NL326	42.87	0.14	6.6	5.32	4.87	3400000000	64000000000	1400000	45000	47000000000	0.0530236	1.486	10.732	0.17124	11336.3	1.63215	9.5332	10.8087	4.65321	10.6675	-1.27553	0.396088	2.37323	-1.76469	9.21118
24	2008	NL326	43.61	0.14	6.7	5.36	4.46	3300000000	67000000000	1500000	35900	49000000000	0.049575	1.335	10.782	0.170952	11523.9	1.63959	9.51864	10.8234	4.55509	10.688	-1.30474	0.288931	2.37788	-1.76637	9.21623
25	1998	NL327	3.83688	0	0.54	1.22	1.84	750000000	4900000000	233903	6537	2600000000	0.155173	0.316	15.56	4.8e-05	6495.85	0.583978	8.87674	9.68592	3.81538	9.41074	-0.809184	-1.15201	2.7447	-9.94431	8.74222
25	1999	NL327	3.85	0	0.54	1.17	1.78	730000000	6100000000	231952	6688	2900000000	0.120328	0.299	15.684	7.3e-05	6587.73	0.585461	8.8657	9.78533	3.8253	9.45998	-0.919634	-1.20731	2.75264	-9.52505	8.74846
25	2000	NL327	3.88	0	0.55	1.15	1.77	760000000	6500000000	230069	6692	3200000000	0.116396	0.282	15.809	9.7e-05	6679.61	0.588832	8.88138	9.81545	3.82556	9.5042	-0.93406	-1.26585	2.76058	-9.2408	8.75467
25	2001	NL327	4.09	0	0.54	1.13	1.85	770000000	6800000000	230003	12100	4400000000	0.113244	0.265	15.933	6.5e-05	6771.49	0.611723	8.8848	9.83078	4.08279	9.64227	-0.945986	-1.32803	2.76839	-9.64112	8.76083
25	2002	NL327	4.31	0	0.54	1.11	1.94	710000000	7100000000	257124	11600	4600000000	0.100837	0.248	16.058	3.2e-05	6863.37	0.634477	8.85187	9.84825	4.06446	9.66134	-0.996381	-1.39433	2.77621	-10.3498	8.76696
25	2003	NL327	4.53	0	0.54	1.1	2.02	670000000	7000000000	257682	10000	4600000000	0.0952313	0.231	16.183	1e-11	6955.25	0.656098	8.82672	9.84794	4	9.66708	-1.02122	-1.46534	2.78396	-25.3284	8.77305
25	2004	NL327	4.6	0	0.54	1.12	1.96	730000000	7100000000	257582	9900	4700000000	0.103233	0.291	16.146	0.000385	7047.13	0.662758	8.86213	9.84831	3.99564	9.67108	-0.986181	-1.23443	2.78167	-7.86227	8.7791
25	2005	NL327	4.67	0	0.54	1.14	1.89	650000000	7200000000	256562	9700	5500000000	0.0898627	0.351	16.11	0.00077	7139.01	0.669317	8.81157	9.858	3.98677	9.74139	-1.04642	-1.04697	2.77944	-7.16912	8.78512
25	2006	NL327	4.74	0	0.54	1.16	1.83	680000000	7500000000	256347	9000	5500000000	0.0912624	0.412	16.074	0.001155	7230.89	0.675778	8.83315	9.87285	3.95424	9.74115	-1.03971	-0.886732	2.7772	-6.76365	8.7911
25	2007	NL327	4.89	0	0.54	1.16	1.8	610000000	7900000000	256592	8900	5600000000	0.0777031	0.293	16.177	0.001007	7322.77	0.689309	8.78746	9.89702	3.94939	9.75174	-1.10956	-1.22758	2.78359	-6.90078	8.79704
25	2008	NL327	5.04	0	0.54	1.16	1.77	520000000	7900000000	256037	8200	6000000000	0.0663531	0.175	16.279	0.000859	7414.65	0.70243	8.71767	9.89581	3.91381	9.77634	-1.17814	-1.74297	2.78988	-7.05974	8.80295
26	1998	NL331	8.78938	0.19	0.76	1.24	1.19	1100000000	7000000000	362253	10868	4600000000	0.159829	0.641	20.882	0.034187	8303.11	0.943958	9.05061	9.84695	4.03615	9.65839	-0.796344	-0.444726	3.03889	-3.37591	8.99232
26	1999	NL331	8.92	0.19	0.74	1.25	1.16	1200000000	8300000000	365413	11416	5000000000	0.147052	0.579	21.08	0.034441	8427.87	0.950365	9.08529	9.91782	4.05751	9.69636	-0.83253	-0.546453	3.04833	-3.36851	8.99839
26	2000	NL331	9.3	0.19	0.74	1.25	1.15	1300000000	8800000000	367025	11422	5400000000	0.143603	0.516	21.278	0.034694	8552.63	0.968483	9.10209	9.94493	4.05774	9.73127	-0.842836	-0.661649	3.05767	-3.36119	9.00442
26	2001	NL331	9.6	0.17	0.74	1.24	1.21	1400000000	9600000000	368077	18000	6800000000	0.14064	0.453	21.475	0.03906	8677.38	0.982271	9.13033	9.98223	4.25527	9.83213	-0.851892	-0.791863	3.06689	-3.24266	9.01041
26	2002	NL331	9.89	0.15	0.74	1.22	1.27	1200000000	9600000000	368680	17500	6900000000	0.127788	0.391	21.673	0.043426	8802.14	0.995196	9.09061	9.98412	4.24304	9.8396	-0.893511	-0.939048	3.07607	-3.1367	9.01638
26	2003	NL331	10.18	0.13	0.74	1.21	1.32	1300000000	9800000000	369126	17400	6900000000	0.135135	0.328	21.871	0.047792	8926.9	1.00775	9.12385	9.99308	4.24055	9.84173	-0.869232	-1.11474	3.08516	-3.0409	9.0223
26	2004	NL331	10.61	0.11	0.74	1.28	1.25	1400000000	10000000000	369857	17300	7100000000	0.138048	0.314	21.872	0.077607	9051.66	1.02571	9.14176	10.0017	4.23805	9.84985	-0.85997	-1.15836	3.08521	-2.5561	9.02819
26	2005	NL331	11.03	0.09	0.74	1.35	1.17	1300000000	10000000000	370422	16600	8000000000	0.129576	0.3	21.873	0.107423	9176.41	1.04258	9.12418	10.0116	4.22011	9.90558	-0.887477	-1.20397	3.08525	-2.23098	9.03405
26	2006	NL331	11.46	0.08	0.73	1.42	1.1	1500000000	11000000000	369881	16900	8100000000	0.138397	0.286	21.874	0.137239	9301.17	1.05919	9.18327	10.0421	4.22789	9.91084	-0.858872	-1.25176	3.0853	-1.98603	9.03987
26	2007	NL331	11.83	0.04	0.74	1.43	1.09	1600000000	12000000000	368468	16700	8600000000	0.138882	0.242	21.854	0.164525	9425.93	1.07299	9.2089	10.0663	4.22272	9.93536	-0.857353	-1.41882	3.08438	-1.80469	9.04565
26	2008	NL331	12.2	0.01	0.74	1.45	1.09	1600000000	12000000000	365960	16900	9100000000	0.134805	0.199	21.834	0.191811	9550.68	1.08636	9.21378	10.0841	4.22789	9.96047	-0.870292	-1.61445	3.08347	-1.65125	9.05141
27	1998	NL332	8.33688	0.06	0.38	2.42	3.44	990000000	17000000000	727483	10432	11000000000	0.0588127	0.361	23.088	0.027713	4619.72	0.921003	8.99462	10.2251	4.01837	10.0493	-1.23053	-1.01888	3.13931	-3.58585	8.38373
27	1999	NL332	8.46	0.03	0.16	2.32	3.41	1100000000	20000000000	735760	10838	12000000000	0.05601	0.397	23.156	0.02749	4677.16	0.92737	9.04767	10.2994	4.03495	10.0825	-1.25173	-0.923819	3.14225	-3.59393	8.39103
27	2000	NL332	8.83	0.03	0.08	2.29	3.4	1300000000	22000000000	741564	10844	13000000000	0.0623088	0.432	23.224	0.027266	4734.6	0.945961	9.1284	10.3338	4.03519	10.1134	-1.20545	-0.83933	3.14519	-3.60211	8.39828
27	2001	NL332	9.2	0.02	0.08	2.26	3.36	1300000000	23000000000	747921	17000	15000000000	0.0549642	0.468	23.292	0.049208	4792.04	0.963788	9.10209	10.362	4.23045	10.1744	-1.25992	-0.759287	3.14811	-3.0117	8.40547
27	2002	NL332	9.56	0.02	0.08	2.23	3.32	1400000000	24000000000	772149	17200	16000000000	0.0558756	0.503	23.36	0.07115	4849.48	0.980458	9.1329	10.3857	4.23553	10.2	-1.25278	-0.687165	3.15103	-2.64296	8.41262
27	2003	NL332	9.93	0.02	0.08	2.2	3.28	1500000000	25000000000	786794	17500	16000000000	0.0597495	0.539	23.428	0.093091	4906.91	0.996949	9.18242	10.4061	4.24304	10.2079	-1.22367	-0.61804	3.15393	-2.37418	8.41971
27	2004	NL332	10.41	0.02	0.08	1.95	3.22	1600000000	26000000000	795032	16800	17000000000	0.061768	0.456	23.489	0.090276	4964.35	1.01745	9.20925	10.4185	4.22531	10.2187	-1.20924	-0.785262	3.15653	-2.40488	8.42675
27	2005	NL332	10.89	0.02	0.08	1.7	3.15	1500000000	27000000000	802852	16000	20000000000	0.055424	0.374	23.551	0.08746	5021.79	1.03703	9.18213	10.4384	4.20412	10.2978	-1.2563	-0.983499	3.15917	-2.43657	8.43375
27	2006	NL332	11.38	0.02	0.08	1.45	3.09	1500000000	28000000000	804704	15200	20000000000	0.0539146	0.292	23.612	0.084644	5079.23	1.05614	9.18041	10.4487	4.18184	10.3068	-1.26829	-1.231	3.16175	-2.4693	8.44069
27	2007	NL332	11.69	0.02	0.08	1.48	2.97	1600000000	30000000000	808482	15700	20000000000	0.0525189	0.216	23.706	0.086654	5136.67	1.06781	9.19446	10.4741	4.1959	10.3096	-1.27968	-1.53248	3.16573	-2.44583	8.44759
27	2008	NL332	12	0.02	0.08	1.5	2.85	1600000000	30000000000	814682	14900	21000000000	0.0531752	0.139	23.799	0.088665	5194.11	1.07918	9.20303	10.4773	4.17319	10.3224	-1.27429	-1.97328	3.16964	-2.42289	8.45444
28	1998	NL333	5.94938	0.06	0	0.2	0.77	580000000	5300000000	164945	6104	2700000000	0.109506	0.509	3.243	0.005398	2178.01	0.774472	8.76559	9.72616	3.78561	9.43549	-0.960562	-0.675307	1.1765	-5.22173	7.64343
28	1999	NL333	6.04	0.07	0	0.19	0.77	720000000	6400000000	170911	6395	3100000000	0.112647	0.435	3.266	0.008096	2212.81	0.781037	8.85552	9.8038	3.80584	9.49065	-0.948279	-0.832409	1.18357	-4.81639	7.65061
28	2000	NL333	6.32	0.08	0	0.18	0.77	740000000	6900000000	172832	6398	3500000000	0.108289	0.36	3.289	0.010795	2247.62	0.800717	8.8704	9.83582	3.80604	9.53958	-0.965414	-1.02165	1.19058	-4.52867	7.65774
28	2001	NL333	6.63	0.07	0	0.18	0.75	700000000	7100000000	174369	11300	4200000000	0.097907	0.286	3.313	0.010723	2282.43	0.821514	8.84323	9.85242	4.05308	9.62003	-1.00919	-1.25176	1.19785	-4.53536	7.66482
28	2002	NL333	6.94	0.07	0	0.18	0.73	780000000	7100000000	151594	10200	4100000000	0.110435	0.211	3.336	0.010652	2317.23	0.84136	8.89209	9.84899	4.0086	9.61384	-0.956895	-1.5559	1.20477	-4.54201	7.67185
28	2003	NL333	7.26	0.07	0	0.18	0.71	790000000	7100000000	150895	9800	4300000000	0.112036	0.136	3.359	0.01058	2352.04	0.860937	8.89982	9.85046	3.99123	9.63689	-0.950642	-1.9951	1.21164	-4.54879	7.67883
28	2004	NL333	7.39	0.07	0	0.18	0.81	660000000	7100000000	150261	9400	4000000000	0.0939578	0.176	3.376	0.010604	2386.85	0.868644	8.82217	9.84924	3.97313	9.60336	-1.02707	-1.73727	1.21669	-4.54652	7.68576
28	2005	NL333	7.52	0.07	0	0.18	0.92	660000000	7400000000	149563	8900	5400000000	0.0893802	0.215	3.393	0.010629	2421.65	0.876218	8.81889	9.86764	3.94939	9.73536	-1.04876	-1.53712	1.22171	-4.54417	7.69265
28	2006	NL333	7.65	0.07	0	0.18	1.03	650000000	7800000000	151169	8900	5400000000	0.0840412	0.255	3.41	0.010653	2456.46	0.883661	8.81491	9.89042	3.94939	9.73448	-1.07551	-1.36649	1.22671	-4.54191	7.69949
28	2007	NL333	8	0.07	0	0.18	0.98	900000000	8500000000	153141	9100	6200000000	0.106481	0.28	3.416	0.010653	2491.26	0.90309	8.95521	9.92793	3.95904	9.78937	-0.972728	-1.27297	1.22847	-4.54191	7.70628
28	2008	NL333	8.35	0.07	0	0.18	0.93	860000000	8700000000	152487	9300	6800000000	0.0993072	0.306	3.423	0.010653	2526.07	0.921686	8.9345	9.93752	3.96848	9.83161	-1.00302	-1.18417	1.23052	-4.54191	7.71303
29	1998	NL334	9.56	0.03	0	1.8	1.06	710000000	5600000000	274268	9127	2700000000	0.125929	0.346	9.727	1e-11	7818.83	0.980458	8.8504	9.75028	3.96033	9.42984	-0.899876	-1.06132	2.2749	-25.3284	8.94627
29	1999	NL334	9.82	0.03	0	1.78	1.09	800000000	6800000000	275645	9470	3100000000	0.117344	0.441	9.676	1e-11	7933.01	0.992112	8.90146	9.832	3.97635	9.49315	-0.930539	-0.81871	2.26965	-25.3284	8.95109
29	2000	NL334	10.61	0.03	0	1.78	1.1	850000000	7300000000	275339	9475	3500000000	0.115869	0.537	9.624	1e-11	8047.18	1.02571	8.92788	9.86392	3.97658	9.54839	-0.936034	-0.621757	2.26426	-25.3284	8.95589
29	2001	NL334	10.78	0.03	0	1.74	1.06	900000000	7800000000	275412	15100	5000000000	0.115716	0.632	9.573	1e-11	8161.36	1.03262	8.95376	9.89036	4.17898	9.70226	-0.936605	-0.458866	2.25895	-25.3284	8.96066
29	2002	NL334	10.96	0.03	0	1.7	1.03	930000000	8100000000	275733	14900	5100000000	0.114508	0.728	9.521	1e-11	8275.54	1.03981	8.96802	9.90918	4.17319	9.71147	-0.941166	-0.317454	2.2535	-25.3284	8.96541
29	2003	NL334	11.14	0.03	0	1.66	1	970000000	7900000000	274021	15000	5300000000	0.12197	0.823	9.47	1e-11	8389.71	1.04689	8.98498	9.89873	4.17609	9.72321	-0.913748	-0.194799	2.24813	-25.3284	8.97013
29	2004	NL334	11.59	0.03	0	1.69	0.98	1000000000	8000000000	273649	14600	5400000000	0.125361	0.599	9.516	1e-11	8503.89	1.06408	8.99957	9.9014	4.16435	9.73304	-0.901838	-0.512494	2.25298	-25.3284	8.97484
29	2005	NL334	12.05	0.03	0	1.72	0.97	1000000000	8200000000	273586	14300	6400000000	0.122803	0.375	9.562	1e-11	8618.06	1.08099	9.0026	9.91339	4.15534	9.80482	-0.910792	-0.980829	2.2578	-25.3284	8.97952
29	2006	NL334	12.51	0.03	0	1.74	0.96	990000000	8700000000	272722	13800	6500000000	0.113448	0.151	9.608	1e-11	8732.24	1.09726	8.99432	9.93952	4.13988	9.81258	-0.945202	-1.89048	2.2626	-25.3284	8.98418
29	2007	NL334	12.75	0.01	0	1.75	0.97	1000000000	9300000000	274470	13700	7000000000	0.112852	0.148	9.568	1e-11	8846.42	1.10551	9.01945	9.96694	4.13672	9.8428	-0.947491	-1.91054	2.25842	-25.3284	8.98882
29	2008	NL334	12.99	0	0	1.76	0.98	990000000	9400000000	275308	12900	7300000000	0.105235	0.145	9.529	1e-11	8960.59	1.11361	8.99695	9.97479	4.11059	9.8654	-0.977839	-1.93102	2.25434	-25.3284	8.99344
30	1998	NL335	66.0094	0.21	0.71	6.61	5.38	5100000000	29000000000	1700000	35520	25000000000	0.176722	3.483	94.898	0.012393	17761.4	1.81961	9.70862	10.4613	4.55047	10.3944	-0.752709	1.24789	4.5528	-4.39062	9.7597
30	1999	NL335	67.25	0.38	0.71	6.55	5.42	5000000000	33000000000	1700000	37636	26000000000	0.149487	3.357	95.056	0.010891	18062.9	1.82769	9.69522	10.5206	4.5756	10.4206	-0.825396	1.21105	4.55447	-4.51982	9.76565
30	2000	NL335	70.97	0.43	0.71	6.53	5.44	5600000000	36000000000	1700000	37655	28000000000	0.155105	3.231	95.214	0.00939	18364.3	1.85108	9.74687	10.5562	4.57582	10.4453	-0.809375	1.17279	4.55613	-4.66811	9.77157
30	2001	NL335	72.8	0.36	0.72	6.69	5.56	6300000000	39000000000	1700000	61500	25000000000	0.162189	3.104	95.371	0.0102	18665.8	1.86213	9.79782	10.5878	4.78887	10.4015	-0.789979	1.13269	4.55778	-4.58537	9.77745
30	2002	NL335	74.62	0.28	0.74	6.85	5.68	6400000000	40000000000	1700000	60800	31000000000	0.157887	2.978	95.529	0.01101	18967.3	1.87285	9.80284	10.6045	4.7839	10.4917	-0.801654	1.09125	4.55943	-4.50895	9.7833
30	2003	NL335	76.45	0.2	0.75	7.01	5.8	6800000000	42000000000	1800000	58500	31000000000	0.163377	2.851	95.687	0.01182	19268.7	1.88338	9.83168	10.6185	4.76716	10.4952	-0.78681	1.04767	4.56108	-4.43796	9.78912
30	2004	NL335	77.49	0.19	0.74	6.9	5.53	7400000000	44000000000	1800000	54300	32000000000	0.168841	2.903	95.81	0.03268	19570.2	1.88925	9.86629	10.6388	4.7348	10.5023	-0.772521	1.06574	4.56237	-3.42099	9.7949
30	2005	NL335	78.53	0.19	0.74	6.8	5.27	8900000000	47000000000	1800000	53400	36000000000	0.188318	2.954	95.932	0.053541	19871.7	1.89504	9.94807	10.6732	4.72754	10.5594	-0.725107	1.08316	4.56364	-2.92731	9.80064
30	2006	NL335	79.57	0.19	0.73	6.69	5	8300000000	49000000000	1800000	53100	37000000000	0.171827	3.006	96.055	0.074401	20173.1	1.90075	9.92153	10.6864	4.72509	10.5669	-0.764909	1.10061	4.56492	-2.59829	9.80636
30	2007	NL335	81.44	0.2	0.75	6.68	4.87	9300000000	52000000000	1700000	54500	40000000000	0.178756	2.147	96.773	0.080194	20474.6	1.91084	9.96767	10.7154	4.7364	10.6019	-0.74774	0.764072	4.57237	-2.52331	9.81204
30	2008	NL335	83.31	0.21	0.76	6.66	4.73	9500000000	53000000000	1800000	58800	42000000000	0.178288	1.289	97.491	0.085988	20776.1	1.9207	9.97827	10.7271	4.76938	10.6208	-0.748879	0.253867	4.57976	-2.45355	9.81769
31	1998	NL336	16.4019	0	0	2.87	1.26	1400000000	7600000000	369371	16111	4200000000	0.187996	0.883	36.214	0.022729	10611.8	1.21489	9.15673	9.88258	4.20712	9.62313	-0.725851	-0.12443	3.58945	-3.78411	9.24658
31	1999	NL336	16.63	0	0	2.9	1.2	1600000000	9300000000	373617	16820	4500000000	0.168746	0.892	35.981	0.024187	10766.4	1.22089	9.19562	9.96839	4.22583	9.65786	-0.772767	-0.114289	3.58299	-3.72194	9.25181
31	2000	NL336	17.32	0	0	2.91	1.18	1600000000	10000000000	374195	16828	4900000000	0.164896	0.902	35.749	0.025645	10921.1	1.23855	9.21617	9.99896	4.22603	9.69002	-0.78279	-0.103141	3.57652	-3.66341	9.25701
31	2001	NL336	17.52	0	0	2.8	1.34	1700000000	11000000000	375325	27900	5900000000	0.15958	0.911	35.517	0.024923	11075.7	1.24353	9.23528	10.0323	4.4456	9.77437	-0.797021	-0.0932124	3.57001	-3.69196	9.26218
31	2002	NL336	17.73	0	0	2.7	1.49	1700000000	10000000000	356339	26300	5800000000	0.164512	0.921	35.285	0.024201	11230.4	1.24871	9.23502	10.0188	4.41996	9.76463	-0.783802	-0.0822952	3.56346	-3.72136	9.26733
31	2003	NL336	17.93	0	0	2.59	1.65	1700000000	11000000000	360072	26000	6000000000	0.155742	0.93	35.053	0.023479	11385.1	1.25358	9.2222	10.0298	4.41497	9.77844	-0.807593	-0.0725707	3.55686	-3.75165	9.27245
31	2004	NL336	18.36	0	0	2.88	1.47	1800000000	11000000000	360879	25800	6200000000	0.16404	0.768	35.8	0.032347	11539.7	1.26387	9.25042	10.0355	4.41162	9.79092	-0.78505	-0.263966	3.57795	-3.43123	9.27755
31	2005	NL336	18.8	0	0	3.17	1.29	1700000000	11000000000	360290	25300	7200000000	0.155049	0.606	36.548	0.041215	11694.4	1.27416	9.23704	10.0466	4.40312	9.85806	-0.809532	-0.500875	3.59863	-3.18895	9.28262
31	2006	NL336	19.23	0	0	3.47	1.1	1900000000	12000000000	360196	24700	7500000000	0.161134	0.443	37.295	0.050083	11849	1.28398	9.28375	10.0766	4.3927	9.87402	-0.792814	-0.814186	3.61886	-2.99407	9.28766
31	2007	NL336	19.46	0	0	3.39	1.15	2000000000	13000000000	360730	23700	7300000000	0.159334	0.421	37.458	0.050221	12003.7	1.28914	9.30505	10.1027	4.37475	9.86499	-0.797692	-0.865122	3.62322	-2.99132	9.29268
31	2008	NL336	19.69	0	0	3.31	1.19	2100000000	13000000000	360098	23900	8000000000	0.159709	0.399	37.621	0.05036	12158.4	1.29425	9.32305	10.1197	4.3784	9.90547	-0.796672	-0.918794	3.62756	-2.98856	9.29768
32	1998	NL341	10.1613	0	0.21	0.92	0.79	1100000000	2800000000	54360.1	5607	1900000000	0.412568	0.489	21.325	1e-11	1668.93	1.00695	9.05656	9.44107	3.74873	9.27256	-0.384505	-0.715393	3.05988	-25.3284	7.41494
32	1999	NL341	10.3	0	0.21	0.93	0.8	890000000	2700000000	52792	5861	2000000000	0.328177	0.501	22.211	1e-11	1698.17	1.01284	8.94988	9.43377	3.76797	9.2981	-0.483892	-0.691149	3.10059	-25.3284	7.41938
32	2000	NL341	10.71	0	0.21	0.93	0.81	1100000000	3100000000	52287	5864	2100000000	0.36239	0.514	23.098	1e-11	1727.42	1.02979	9.04532	9.48615	3.76819	9.32222	-0.440824	-0.665532	3.13975	-25.3284	7.4238
32	2001	NL341	10.82	0	0.21	0.93	0.8	1100000000	3200000000	52223	9000	2300000000	0.353342	0.527	23.984	1e-11	1756.67	1.03423	9.05767	9.50947	3.95424	9.35889	-0.451805	-0.640555	3.17739	-25.3284	7.4282
32	2002	NL341	10.94	0	0.2	0.92	0.79	1400000000	3600000000	52402	10000	2400000000	0.383989	0.54	24.87	1e-11	1785.92	1.03902	9.13577	9.55145	4	9.37949	-0.415681	-0.616186	3.21366	-25.3284	7.43258
32	2003	NL341	11.06	0	0.2	0.91	0.78	1400000000	3700000000	50657	9200	2400000000	0.373957	0.553	25.756	1e-11	1815.17	1.04375	9.14302	9.57019	3.96379	9.38364	-0.427178	-0.592397	3.24867	-25.3284	7.43694
32	2004	NL341	11.27	0	0.2	0.94	0.79	1500000000	3800000000	50295	8700	2500000000	0.393408	0.484	25.819	1e-11	1844.41	1.05192	9.17725	9.5824	3.93952	9.39655	-0.405156	-0.72567	3.25111	-25.3284	7.44129
32	2005	NL341	11.49	0	0.2	0.97	0.79	1600000000	3900000000	49817	9000	2900000000	0.398982	0.415	25.882	1e-11	1873.66	1.06032	9.19535	9.59439	3.95424	9.455	-0.399047	-0.879477	3.25355	-25.3284	7.44561
32	2006	NL341	11.7	0	0.2	1	0.79	1700000000	4100000000	49577	8300	2900000000	0.406951	0.347	25.945	1e-11	1902.91	1.06819	9.21775	9.6082	3.91908	9.4609	-0.390458	-1.05843	3.25598	-25.3284	7.44992
32	2007	NL341	11.88	0	0.2	1.01	0.8	1900000000	4400000000	49456	8400	2900000000	0.428516	0.25	25.682	1e-11	1932.16	1.07482	9.27552	9.64355	3.92428	9.46968	-0.368033	-1.38629	3.24579	-25.3284	7.45421
32	2008	NL341	12.06	0	0.2	1.02	0.81	2100000000	4600000000	47571	8400	3100000000	0.443966	0.153	25.419	1e-11	1961.41	1.08135	9.31471	9.66736	3.92428	9.49429	-0.35265	-1.87732	3.2355	-25.3284	7.45847
33	1998	NL342	13.7269	0	0.26	2.49	2.36	890000000	4500000000	434745	9624	2900000000	0.19904	0.638	48.882	1e-11	5343.04	1.13757	8.95032	9.65137	3.98336	9.46268	-0.701059	-0.449417	3.88941	-25.3284	8.56261
33	1999	NL342	14.01	0	0.26	2.47	2.39	930000000	5100000000	439426	10131	3300000000	0.182499	0.654	49.932	1e-11	5449.91	1.14644	8.96661	9.70535	4.00565	9.5162	-0.738739	-0.424648	3.91066	-25.3284	8.56893
33	2000	NL342	14.85	0	0.26	2.46	2.4	940000000	5400000000	434724	10136	3700000000	0.176097	0.67	50.982	1e-11	5556.78	1.17173	8.97451	9.72876	4.00587	9.56384	-0.754248	-0.400477	3.93147	-25.3284	8.57521
33	2001	NL342	15.64	0	0.25	2.4	2.41	970000000	5700000000	438329	15200	4300000000	0.170814	0.686	52.032	1e-11	5663.64	1.19424	8.98588	9.75335	4.18184	9.63458	-0.767478	-0.376878	3.95186	-25.3284	8.58145
33	2002	NL342	16.43	0	0.25	2.34	2.43	1200000000	6100000000	440833	16000	4400000000	0.1954	0.702	53.081	1e-11	5770.51	1.21564	9.07846	9.78753	4.20412	9.64483	-0.709075	-0.353822	3.97182	-25.3284	8.58766
33	2003	NL342	17.22	0	0.25	2.28	2.45	1200000000	6400000000	449467	15700	4600000000	0.194301	0.718	54.131	1e-11	5877.38	1.23603	9.09377	9.8053	4.1959	9.65811	-0.711525	-0.331286	3.99141	-25.3284	8.59382
33	2004	NL342	17.56	0	0.26	2.29	2.41	1300000000	6500000000	451425	16000	4700000000	0.199417	0.664	55.55	1e-11	5984.25	1.24452	9.11361	9.81385	4.20412	9.67348	-0.700239	-0.409473	4.01728	-25.3284	8.59995
33	2005	NL342	17.9	0	0.28	2.3	2.37	1300000000	6600000000	452215	15300	5900000000	0.198345	0.611	56.969	1e-11	6091.12	1.25285	9.11992	9.82249	4.18469	9.77371	-0.70258	-0.492658	4.04251	-25.3284	8.60604
33	2006	NL342	18.25	0	0.29	2.31	2.33	1300000000	6900000000	452988	14700	6000000000	0.193725	0.557	58.388	1e-11	6197.98	1.26126	9.12904	9.84186	4.16732	9.77764	-0.712815	-0.58519	4.06711	-25.3284	8.61209
33	2007	NL342	18.96	0	0.29	2.3	2.29	1700000000	7700000000	454071	14900	6600000000	0.219835	0.371	58.143	1e-11	6304.85	1.27784	9.23078	9.88869	4.17319	9.81928	-0.657904	-0.991553	4.0629	-25.3284	8.61811
33	2008	NL342	19.68	0	0.29	2.3	2.25	1900000000	8200000000	453478	15200	7100000000	0.234201	0.184	57.898	1e-11	6411.72	1.29402	9.28239	9.91281	4.18184	9.85052	-0.630411	-1.69282	4.05868	-25.3284	8.62409
34	1998	NL411	35.0275	0.66	1.09	3.91	5.68	4200000000	14000000000	547258	29954	7800000000	0.306355	1.459	43.081	0.030955	8788.14	1.54441	9.6211	10.1349	4.47645	9.89149	-0.513775	0.377751	3.76308	-3.47522	9.07705
34	1999	NL411	36.24	0.97	1.08	3.92	5.64	4800000000	16000000000	551878	31513	8800000000	0.29699	1.478	43.069	0.035322	8980.87	1.55919	9.67724	10.2045	4.49849	9.94451	-0.527258	0.39069	3.7628	-3.34325	9.08243
34	2000	NL411	39.89	1.07	1.08	3.93	5.63	5200000000	17000000000	556333	31528	9800000000	0.298631	1.497	43.056	0.03969	9173.59	1.60086	9.71341	10.2383	4.4987	9.99176	-0.524865	0.403463	3.7625	-3.22666	9.08779
34	2001	NL411	40.92	0.99	1.04	3.85	5.88	5200000000	18000000000	560462	51800	13000000000	0.281166	1.516	43.044	0.040481	9366.32	1.61194	9.71609	10.2671	4.71433	10.0976	-0.551038	0.416075	3.76222	-3.20692	9.09311
34	2002	NL411	41.96	0.9	1	3.78	6.13	5400000000	19000000000	563938	50300	13000000000	0.285347	1.535	43.031	0.041272	9559.04	1.62284	9.736	10.2806	4.70157	10.1106	-0.544626	0.42853	3.76192	-3.18757	9.09841
34	2003	NL411	43	0.82	0.96	3.7	6.38	5500000000	20000000000	565799	48700	13000000000	0.278951	1.554	43.019	0.042063	9751.77	1.63347	9.73783	10.2923	4.68753	10.1228	-0.554472	0.440832	3.76164	-3.16859	9.10368
34	2004	NL411	43.68	0.76	1.07	4.06	6.31	5300000000	20000000000	567523	46100	14000000000	0.269755	1.445	43.141	0.04619	9944.5	1.64028	9.72803	10.2971	4.6637	10.1351	-0.569031	0.368109	3.76447	-3.07499	9.10893
34	2005	NL411	44.36	0.7	1.17	4.43	6.24	5800000000	21000000000	568897	45600	17000000000	0.281771	1.336	43.264	0.050316	10137.2	1.64699	9.76708	10.3172	4.65897	10.2186	-0.550104	0.28968	3.76732	-2.98943	9.11414
34	2006	NL411	45.05	0.64	1.27	4.79	6.18	5900000000	22000000000	569659	46500	17000000000	0.272845	1.227	43.387	0.054442	10329.9	1.65369	9.77085	10.3349	4.66745	10.221	-0.564084	0.204572	3.77016	-2.91062	9.11933
34	2007	NL411	45.9	0.63	1.3	4.86	6.01	6300000000	23000000000	571406	46700	18000000000	0.275294	0.98	43.647	0.058232	10522.7	1.66181	9.80166	10.3619	4.66932	10.254	-0.560203	-0.0202027	3.77613	-2.84332	9.12449
34	2008	NL411	46.76	0.62	1.34	4.94	5.85	6100000000	24000000000	571739	47100	19000000000	0.258961	0.733	43.908	0.062023	10715.4	1.66987	9.78873	10.3755	4.67302	10.2768	-0.586765	-0.31061	3.7821	-2.78025	9.12963
35	1998	NL412	17.5506	0.21	2.34	1.04	5.22	1800000000	8300000000	394791	18077	4700000000	0.219618	0.843	24.093	0.006893	9437.92	1.24429	9.26174	9.92007	4.25713	9.66978	-0.658333	-0.170788	3.18192	-4.97725	9.13285
35	1999	NL412	18.43	0.09	2.31	1.03	5.11	1800000000	9200000000	376818	18916	5300000000	0.197957	0.795	24.619	0.006891	9593.19	1.26553	9.26055	9.96398	4.27683	9.72436	-0.703428	-0.229413	3.20352	-4.97754	9.13823
35	2000	NL412	21.08	0.05	2.31	1.02	5.07	1900000000	10000000000	379908	18925	5900000000	0.192427	0.747	25.145	0.006889	9748.47	1.32387	9.28239	9.99813	4.27704	9.77284	-0.715733	-0.29169	3.22466	-4.97783	9.14358
35	2001	NL412	21.92	0.08	1.84	1	4.61	2000000000	11000000000	382856	32500	7700000000	0.179402	0.699	25.671	0.010778	9903.74	1.34084	9.29026	10.0364	4.51188	9.88722	-0.746172	-0.358104	3.24536	-4.53025	9.14891
35	2002	NL412	22.77	0.12	1.38	0.98	4.14	2000000000	11000000000	384831	30100	7800000000	0.177411	0.652	26.197	0.014668	10059	1.35736	9.30059	10.0516	4.47857	9.89304	-0.75102	-0.427711	3.26565	-4.22209	9.15421
35	2003	NL412	23.61	0.16	0.92	0.96	3.68	1900000000	12000000000	386441	30000	8000000000	0.165341	0.604	26.723	0.018558	10214.3	1.3731	9.28172	10.0633	4.47712	9.9039	-0.781618	-0.504181	3.28552	-3.98685	9.15948
35	2004	NL412	23.92	0.15	0.86	0.95	3.96	1900000000	12000000000	387741	28000	8300000000	0.158411	0.61	26.805	0.021695	10369.6	1.37876	9.26905	10.0693	4.44716	9.91929	-0.800215	-0.494296	3.28859	-3.83067	9.16472
35	2005	NL412	24.24	0.15	0.81	0.95	4.25	1800000000	12000000000	388105	27000	10000000000	0.14869	0.616	26.886	0.024833	10524.8	1.38453	9.26031	10.088	4.43136	10.0132	-0.82772	-0.484508	3.29161	-3.69558	9.16994
35	2006	NL412	24.55	0.15	0.75	0.95	4.53	1800000000	13000000000	389418	27200	10000000000	0.143859	0.622	26.968	0.02797	10680.1	1.39005	9.2615	10.1036	4.43457	10.0122	-0.842063	-0.474815	3.29465	-3.57662	9.17512
35	2007	NL412	24.92	0.13	1.08	0.95	4.49	2100000000	14000000000	390405	27500	11000000000	0.15588	0.49	26.748	0.028805	10835.4	1.39655	9.32891	10.1361	4.43933	10.0372	-0.807208	-0.71335	3.28646	-3.54721	9.18028
35	2008	NL412	25.28	0.11	1.41	0.96	4.46	2200000000	14000000000	390463	27300	12000000000	0.15316	0.358	26.528	0.02964	10990.7	1.40278	9.33486	10.1497	4.43616	10.063	-0.814856	-1.02722	3.2782	-3.51863	9.18542
36	1998	NL413	26.0963	0.74	1.82	2.96	6.04	2700000000	12000000000	511329	30751	6900000000	0.227518	0.818	14.053	1e-11	14840.1	1.41658	9.43735	10.0803	4.48786	9.84148	-0.642984	-0.200893	2.64284	-25.3284	9.58995
36	1999	NL413	26.72	1.18	1.8	2.91	6.13	3200000000	15000000000	549795	32401	7700000000	0.211773	0.915	14.584	1e-11	15093	1.42684	9.50297	10.1771	4.51056	9.88882	-0.67413	-0.0888312	2.67992	-25.3284	9.5951
36	2000	NL413	28.6	1.33	1.8	2.9	6.16	3300000000	16000000000	555162	32417	8500000000	0.201463	1.013	15.114	1e-11	15346	1.45637	9.51561	10.2114	4.51077	9.93151	-0.695805	0.0129162	2.71562	-25.3284	9.60023
36	2001	NL413	29.12	1.42	1.67	2.82	6.24	3400000000	17000000000	559051	53100	11000000000	0.194526	1.111	15.645	1e-11	15598.9	1.46419	9.5275	10.2385	4.72509	10.0427	-0.711022	0.105261	2.75015	-25.3284	9.60533
36	2002	NL413	29.64	1.51	1.54	2.73	6.31	3600000000	18000000000	561655	51000	11000000000	0.199213	1.208	16.176	1e-11	15851.9	1.47188	9.55582	10.2565	4.70757	10.059	-0.700682	0.188966	2.78353	-25.3284	9.6104
36	2003	NL413	30.16	1.61	1.41	2.65	6.39	3700000000	18000000000	562913	48900	12000000000	0.197716	1.306	16.706	1e-11	16104.8	1.47943	9.56265	10.2666	4.68931	10.066	-0.703958	0.266969	2.81577	-25.3284	9.61545
36	2004	NL413	30.75	1.41	1.58	2.63	6.25	3600000000	19000000000	563507	47400	12000000000	0.191654	1.07	16.716	1e-11	16357.8	1.48785	9.56027	10.2777	4.67578	10.0742	-0.717481	0.0676587	2.81637	-25.3284	9.62048
36	2005	NL413	31.35	1.21	1.75	2.6	6.1	4100000000	20000000000	563828	47200	14000000000	0.201999	0.834	16.727	1e-11	16610.7	1.49624	9.61087	10.3055	4.67394	10.1412	-0.69465	-0.181522	2.81702	-25.3284	9.62548
36	2006	NL413	31.94	1.01	1.92	2.57	5.96	4200000000	21000000000	564703	48600	14000000000	0.202454	0.597	16.737	1e-11	16863.6	1.50433	9.62572	10.3194	4.68664	10.1427	-0.693674	-0.515838	2.81762	-25.3284	9.63045
36	2007	NL413	32.26	0.99	1.84	2.57	5.91	4100000000	21000000000	566977	49000	15000000000	0.189517	0.577	16.905	1e-11	17116.6	1.50866	9.60895	10.3313	4.6902	10.1733	-0.722352	-0.549913	2.82761	-25.3284	9.6354
36	2008	NL413	32.57	0.96	1.77	2.57	5.87	4500000000	23000000000	567437	48900	16000000000	0.197701	0.557	17.073	1e-11	17369.5	1.51282	9.64875	10.3527	4.68931	10.1969	-0.703992	-0.58519	2.8375	-25.3284	9.64033
37	1998	NL414	29.825	0.29	2.36	2.25	7.65	3400000000	14000000000	617540	43659	8500000000	0.233911	2.219	56.098	0.009554	16291	1.47458	9.52642	10.1574	4.64007	9.92736	-0.630949	0.797057	4.0271	-4.65079	9.68179
37	1999	NL414	30.39	0.36	2.51	2.19	7.62	3800000000	17000000000	640055	45854	9600000000	0.218101	2.13	56.732	0.008905	16550.7	1.48273	9.58093	10.2423	4.66138	9.98396	-0.661343	0.756122	4.03834	-4.72114	9.6868
37	2000	NL414	32.07	0.38	2.56	2.18	7.61	4500000000	19000000000	643946	45877	11000000000	0.229522	2.041	57.366	0.008256	16810.4	1.5061	9.64914	10.2883	4.6616	10.034	-0.639176	0.71344	4.04945	-4.79681	9.69179
37	2001	NL414	33.17	0.37	2.2	2.12	7.43	4100000000	20000000000	648210	74300	14000000000	0.202187	1.952	57.999	0.012961	17070.1	1.52075	9.60745	10.3017	4.87099	10.1448	-0.694248	0.668855	4.06043	-4.34581	9.69675
37	2002	NL414	34.27	0.37	1.84	2.07	7.25	3600000000	20000000000	652413	73300	14000000000	0.179402	1.863	58.633	0.017666	17329.8	1.53491	9.55847	10.3046	4.8651	10.1566	-0.746173	0.622188	4.0713	-4.03611	9.70169
37	2003	NL414	35.37	0.36	1.48	2.02	7.07	3700000000	20000000000	654400	69500	15000000000	0.181154	1.774	59.267	0.022371	17589.5	1.54863	9.56738	10.3093	4.84199	10.174	-0.741953	0.573237	4.08205	-3.79999	9.70661
37	2004	NL414	35.77	0.39	1.73	2	6.45	4400000000	22000000000	656050	68300	15000000000	0.20102	1.487	59.679	0.022523	17849.2	1.55352	9.64078	10.3375	4.83442	10.1829	-0.69676	0.396761	4.08898	-3.79322	9.7115
37	2005	NL414	36.18	0.42	1.98	1.98	5.82	4500000000	22000000000	657189	67300	18000000000	0.202527	1.2	60.092	0.022676	18108.9	1.55847	9.65677	10.3503	4.82801	10.2634	-0.693518	0.182322	4.09588	-3.78645	9.71637
37	2006	NL414	36.58	0.45	2.24	1.96	5.19	5300000000	24000000000	657767	68000	18000000000	0.215767	0.913	60.504	0.022828	18368.6	1.56324	9.72214	10.3881	4.83251	10.2668	-0.666014	-0.0910194	4.10271	-3.77977	9.72121
37	2007	NL414	37.36	0.46	1.96	1.93	5.17	5500000000	26000000000	658987	69300	20000000000	0.215434	0.806	60.551	0.026589	18628.3	1.57241	9.74396	10.4106	4.84073	10.3065	-0.666686	-0.215671	4.10349	-3.62726	9.72603
37	2008	NL414	38.13	0.48	1.68	1.9	5.14	5300000000	26000000000	659698	67800	21000000000	0.201105	0.7	60.598	0.030349	18888	1.58127	9.7255	10.4221	4.83123	10.3307	-0.696577	-0.356675	4.10426	-3.49499	9.73083
38	1998	NL421	13.5869	2.44	1.09	1.92	1.75	1300000000	5300000000	200828	15019	3500000000	0.24985	0.661	23.421	0.02344	6290.9	1.13312	9.12441	9.72673	4.17664	9.54467	-0.602321	-0.414001	3.15363	-3.75331	8.7282
38	1999	NL421	14.1	2.46	1.45	1.86	1.75	1400000000	6000000000	201146	15772	3800000000	0.224321	0.675	24.109	0.023504	6394.79	1.14922	9.13162	9.78075	4.19789	9.5854	-0.649131	-0.393043	3.18258	-3.75059	8.73352
38	2000	NL421	15.66	2.47	1.57	1.84	1.76	1400000000	6500000000	202435	15780	4200000000	0.220193	0.688	24.798	0.023568	6498.67	1.19479	9.15685	9.81405	4.19811	9.62263	-0.657196	-0.373966	3.21076	-3.74787	8.73881
38	2001	NL421	15.96	2.39	1.32	1.81	1.7	1400000000	7000000000	203537	26100	5200000000	0.207021	0.701	25.487	0.023669	6602.56	1.20303	9.15806	9.84205	4.41664	9.71609	-0.683987	-0.355247	3.23817	-3.74359	8.74407
38	2002	NL421	16.26	2.3	1.07	1.77	1.64	1400000000	7200000000	204903	25400	5300000000	0.200415	0.714	26.176	0.02377	6706.45	1.21112	9.16047	9.85854	4.40483	9.72305	-0.698069	-0.336872	3.26484	-3.73933	8.7493
38	2003	NL421	16.57	2.22	0.81	1.74	1.58	1300000000	7100000000	205552	24400	5400000000	0.187246	0.727	26.864	0.023871	6810.34	1.21932	9.12581	9.85339	4.38739	9.73312	-0.727588	-0.318829	3.29079	-3.73509	8.75451
38	2004	NL421	17.27	2.33	0.68	1.7	1.73	1400000000	7500000000	205880	23700	5500000000	0.186034	0.6	26.874	0.023914	6914.23	1.23729	9.14239	9.8728	4.37475	9.73934	-0.730408	-0.510826	3.29116	-3.73329	8.75969
38	2005	NL421	17.97	2.45	0.55	1.66	1.88	1400000000	7600000000	205512	22800	6400000000	0.182756	0.473	26.883	0.023957	7018.11	1.25455	9.14051	9.87864	4.35794	9.80557	-0.738129	-0.74866	3.29149	-3.73149	8.76484
38	2006	NL421	18.68	2.56	0.42	1.62	2.03	1400000000	8000000000	205751	23100	6500000000	0.175034	0.346	26.892	0.023999	7122	1.27138	9.14551	9.90238	4.36361	9.81338	-0.756876	-1.06132	3.29183	-3.72974	8.76997
38	2007	NL421	19.51	2.48	0.42	1.63	2.69	1600000000	8600000000	206489	23000	7100000000	0.183472	0.307	27.424	0.024211	7225.89	1.29026	9.19948	9.93591	4.36173	9.85425	-0.736429	-1.18091	3.31142	-3.72095	8.77507
38	2008	NL421	20.34	2.39	0.42	1.63	3.34	1600000000	8800000000	205209	23300	7300000000	0.177102	0.268	27.956	0.024423	7329.78	1.30835	9.19033	9.94211	4.36736	9.86303	-0.751776	-1.31677	3.33063	-3.71223	8.78014
39	1998	NL422	10.9694	1.45	0	2.08	3.15	1200000000	4000000000	149979	11934	2400000000	0.307815	0.63	14.199	1e-11	5512.27	1.04018	9.09089	9.6026	4.07679	9.38105	-0.51171	-0.462035	2.65317	-25.3284	8.59865
39	1999	NL422	11.38	1.55	0	2.04	3.15	1300000000	4600000000	150870	12522	2700000000	0.274634	0.606	14.621	1e-11	5605.77	1.05614	9.09934	9.66058	4.09767	9.42689	-0.561246	-0.500875	2.68246	-25.3284	8.60387
39	2000	NL422	12.62	1.59	0	2.02	3.16	1300000000	4900000000	151516	12528	2900000000	0.273414	0.582	15.044	1e-11	5699.26	1.10106	9.12711	9.69028	4.09788	9.46835	-0.56318	-0.541285	2.71098	-25.3284	8.60905
39	2001	NL422	12.83	1.69	0	2	3.08	1300000000	5200000000	151556	20700	3800000000	0.256603	0.558	15.466	1e-11	5792.76	1.10823	9.12418	9.71492	4.31597	9.5832	-0.590738	-0.583396	2.73864	-25.3284	8.61421
39	2002	NL422	13.04	1.78	0	1.99	3.01	1500000000	5500000000	151850	20600	4000000000	0.273659	0.534	15.889	1e-11	5886.26	1.11528	9.17464	9.73743	4.31387	9.60108	-0.56279	-0.627359	2.76563	-25.3284	8.61934
39	2003	NL422	13.25	1.88	0	1.97	2.94	1500000000	5800000000	165435	19800	4200000000	0.266609	0.51	16.311	1e-11	5979.75	1.12222	9.19005	9.76418	4.29666	9.62221	-0.574125	-0.673345	2.79184	-25.3284	8.62444
39	2004	NL422	13.43	1.88	0	1.96	2.91	1500000000	5900000000	165474	19200	4300000000	0.25965	0.464	16.301	1e-11	6073.25	1.12808	9.18384	9.76945	4.2833	9.63134	-0.585612	-0.767871	2.79123	-25.3284	8.62952
39	2005	NL422	13.61	1.88	0	1.95	2.88	1600000000	6100000000	165472	17800	4800000000	0.259931	0.418	16.291	1e-11	6166.75	1.13386	9.2014	9.78654	4.25042	9.67861	-0.585141	-0.872274	2.79061	-25.3284	8.63457
39	2006	NL422	13.79	1.88	0	1.94	2.86	1700000000	6600000000	165181	17600	4800000000	0.260572	0.372	16.281	1e-11	6260.24	1.13956	9.23376	9.81783	4.24551	9.68341	-0.584072	-0.988861	2.79	-25.3284	8.6396
39	2007	NL422	14.47	1.38	0	1.95	2.85	1900000000	7000000000	165374	18100	5000000000	0.271234	0.232	16.243	1e-11	6353.74	1.16047	9.27788	9.84454	4.25768	9.69906	-0.566655	-1.46102	2.78766	-25.3284	8.6446
39	2008	NL422	15.15	0.88	0	1.96	2.84	1900000000	7300000000	163787	18400	5300000000	0.26386	0.092	16.206	1e-11	6447.24	1.18041	9.28285	9.86148	4.26482	9.72827	-0.578626	-2.38597	2.78538	-25.3284	8.64958
40	1998	NL423	25.1775	5.48	1.07	4.18	2.44	2800000000	12000000000	584436	26210	7300000000	0.245239	1.153	4.338	0.014087	14836.4	1.40101	9.45149	10.0619	4.41847	9.86377	-0.61041	0.142367	1.46741	-4.2625	9.57628
40	1999	NL423	25.61	5.61	1.1	4.09	2.43	3500000000	15000000000	582782	27155	7900000000	0.244126	1.195	4.327	0.014048	15034	1.40841	9.54937	10.1618	4.43385	9.89983	-0.612386	0.178146	1.46487	-4.26527	9.58166
40	2000	NL423	26.9	5.65	1.11	4.06	2.43	3500000000	15000000000	581076	27168	8600000000	0.233371	1.237	4.316	0.014009	15231.6	1.42975	9.54986	10.1818	4.43406	9.93313	-0.631954	0.212689	1.46233	-4.26806	9.587
40	2001	NL423	27.49	5.59	1.11	4.01	2.38	3600000000	16000000000	579073	48000	10000000000	0.222188	1.279	4.305	0.010215	15429.3	1.43918	9.55255	10.2058	4.68124	10.0142	-0.65328	0.246079	1.45978	-4.5839	9.59232
40	2002	NL423	28.07	5.54	1.12	3.96	2.34	3900000000	17000000000	576418	46600	11000000000	0.229559	1.321	4.294	0.006421	15626.9	1.44824	9.58569	10.2248	4.66839	10.029	-0.639106	0.278389	1.45722	-5.04818	9.59761
40	2003	NL423	28.66	5.49	1.13	3.92	2.3	3600000000	17000000000	559484	43600	11000000000	0.215957	1.363	4.283	0.002627	15824.5	1.45728	9.56182	10.2274	4.63949	10.034	-0.665633	0.309688	1.45465	-5.94191	9.60288
40	2004	NL423	28.71	5.61	1.14	3.86	2.52	3800000000	18000000000	556210	41600	11000000000	0.218101	1.363	4.298	0.002627	16022.2	1.45803	9.58229	10.2436	4.61909	10.0418	-0.661343	0.309688	1.45815	-5.94191	9.60812
40	2005	NL423	28.76	5.72	1.16	3.79	2.75	3900000000	18000000000	551242	39000	13000000000	0.217418	1.364	4.314	0.002627	16219.8	1.45879	9.58681	10.2495	4.59106	10.1006	-0.662704	0.310422	1.46187	-5.94191	9.61332
40	2006	NL423	28.81	5.84	1.17	3.73	2.98	4000000000	18000000000	546979	36800	13000000000	0.216472	1.365	4.329	0.002627	16417.5	1.45954	9.5978	10.2624	4.56585	10.103	-0.664599	0.311154	1.46534	-5.94191	9.61851
40	2007	NL423	29.48	5.74	1.12	3.75	2.92	4200000000	19000000000	542805	37100	14000000000	0.214217	0.832	4.378	0.002627	16615.1	1.46953	9.62084	10.29	4.56937	10.134	-0.669146	-0.183923	1.47659	-5.94191	9.62366
40	2008	NL423	30.15	5.63	1.08	3.77	2.86	4100000000	20000000000	538211	36600	14000000000	0.208213	0.298	4.428	0.002627	16812.7	1.47929	9.61405	10.2956	4.56348	10.1544	-0.681492	-1.21066	1.48795	-5.94191	9.62879
